# Supplementary material for: Crystal structure of 2,4,6-tri­methyl­benzoic anhydride
Source: Acta Crystallogr E Crystallogr Commun. 2017 Oct 20;73(Pt 11):1735–8. doi: 10.1107/S2056989017014670 (PMC5683502; doi:10.1107/S2056989017014670)
Supplement: Supplementary file 1 [file e-73-01735-sup1.cif]

##############################################################################
#                                                                            #
# This CIF contains the data in a paper accepted for publication in          #
# Acta Crystallographica Section E. It conforms to the requirements of       #
# Notes for Authors for Acta Crystallographica Section E, and has been       #
# peer reviewed under the auspices of the IUCr Commission on Journals.       #
#                                                                            #
# Full details of the Crystallographic Information File format               #
# are given in the paper "The Crystallographic Information File (CIF):       #
# a New Standard Archive File for Crystallography" by S. R. Hall, F. H.      #
# Allen and I. D. Brown [Acta Cryst. (1991), A47, 655-685].                  #
#                                                                            #
# The current version of the core CIF dictionary is obtainable from          #
# ftp://ftp.iucr.org/pub/cif_core.dic.                                       #
#                                                                            #
# Software is freely available for graphical display of the structure(s)     #
# in this CIF. For information consult the CIF software page                 #
# http://www.iucr.org/resources/cif/software.                                #
#                                                                            #
# This file may be used for bona fide research purposes within the           #
# scientific community so long as proper attribution is given to the journal # 
# article from which it was obtained.                                        #
#                                                                            #
##############################################################################
data_I
_audit_creation_method     'SHELXL-2014/7'
_chemical_name_systematic
;
2,4,6-Trimethylbenzoic anhydride
;
_chemical_name_common     ?
_chemical_formula_moiety     'C20 H22 O3'
_chemical_formula_sum     'C20 H22 O3'
_chemical_formula_iupac     'C20 H22 O3'
_chemical_formula_weight     310.37
_chemical_melting_point     ?
_shelx_space_group_comment
;
The symmetry employed for this shelxl refinement is uniquely defined
by the following loop, which should always be used as a source of
symmetry information in preference to the above space-group names.
They are only intended as comments.
;
_space_group_crystal_system     monoclinic
_space_group_name_H-M_alt     'C 2/c'
_space_group_name_Hall     '-C 2yc'
loop_
    _space_group_symop_operation_xyz
    'x, y, z'
    '-x, y, -z+1/2'
    'x+1/2, y+1/2, z'
    '-x+1/2, y+1/2, -z+1/2'
    '-x, -y, -z'
    'x, -y, z-1/2'
    '-x+1/2, -y+1/2, -z'
    'x+1/2, -y+1/2, z-1/2'
_cell_length_a     16.080(2)
_cell_length_b     7.9997(12)
_cell_length_c     14.308(2)
_cell_angle_alpha     90
_cell_angle_beta     114.094(2)
_cell_angle_gamma     90
_cell_volume     1680.1(4)
_cell_formula_units_Z     4
_cell_measurement_reflns_used     6207
_cell_measurement_theta_min     2.78
_cell_measurement_theta_max     28.65
_cell_measurement_temperature     125(2)
_exptl_crystal_description     'wedge shaped (cut from a large block)'
_exptl_crystal_colour     colourless
_exptl_crystal_size_max     0.550
_exptl_crystal_size_mid     0.260
_exptl_crystal_size_min     0.250
_exptl_crystal_density_diffrn     1.227
_exptl_crystal_density_meas     ?
_exptl_crystal_density_method     ?
_exptl_crystal_F_000     664
_exptl_absorpt_coefficient_mu     0.081
_exptl_absorpt_correction_type     multi-scan
_exptl_absorpt_process_details
;
(SADABS; Bruker, 2008)
;
_shelx_estimated_absorpt_T_min     0.957
_shelx_estimated_absorpt_T_max     0.980
_exptl_absorpt_correction_T_min     0.6831
_exptl_absorpt_correction_T_max     0.7458
_diffrn_ambient_temperature     125(2)
_diffrn_radiation_type     MoK\a
_diffrn_radiation_wavelength     0.71073
_diffrn_radiation_source     'sealed tube'
_diffrn_radiation_monochromator     'graphite'
_diffrn_measurement_device_type     'Bruker APEXII CCD area-detector'
_diffrn_measurement_method     '\f and \w'
_diffrn_detector_area_resol_mean     ?
_diffrn_reflns_number     9832
_diffrn_reflns_av_R_equivalents     0.0187
_diffrn_reflns_theta_min     2.775
_diffrn_reflns_theta_max     28.854
_diffrn_reflns_theta_full     25.242
_diffrn_measured_fraction_theta_max     0.950
_diffrn_measured_fraction_theta_full     1.000
_diffrn_reflns_limit_h_min     -21
_diffrn_reflns_limit_h_max     21
_diffrn_reflns_limit_k_min     -10
_diffrn_reflns_limit_k_max     10
_diffrn_reflns_limit_l_min     -19
_diffrn_reflns_limit_l_max     19
_refine_special_details     ?
_reflns_number_total     2095
_reflns_number_gt     1857
_reflns_threshold_expression     I>2\s(I)
_refine_ls_structure_factor_coef     Fsqd
_refine_ls_matrix_type     full
_refine_ls_R_factor_all     0.0420
_refine_ls_R_factor_gt     0.0373
_refine_ls_wR_factor_gt     0.1026
_refine_ls_wR_factor_ref     0.1069
_refine_ls_goodness_of_fit_ref     1.052
_refine_ls_restrained_S_all     1.052
_refine_ls_number_reflns     2095
_refine_ls_number_parameters     108
_refine_ls_number_restraints     0
_refine_ls_hydrogen_treatment     constr
_refine_ls_weighting_scheme     calc
_refine_ls_weighting_details
            'w = 1/[\s^2^(Fo^2^)+(0.0543P)^2^+0.9964P] where P=(Fo^2^+2Fc^2^)/3'
_atom_sites_solution_hydrogens     geom
_atom_sites_solution_primary     direct
_atom_sites_solution_secondary     ?
_refine_ls_shift/su_max     0.000
_refine_ls_shift/su_mean     0.000
_refine_diff_density_max     0.344
_refine_diff_density_min     -0.194
_refine_ls_extinction_method     none
_refine_ls_extinction_coef     .
loop_
    _atom_type_symbol
    _atom_type_description
    _atom_type_scat_dispersion_real
    _atom_type_scat_dispersion_imag
    _atom_type_scat_source
    'C' 'C' 0.0033 0.0016
                         'International Tables Vol C Tables 4.2.6.8 and 6.1.1.4'
    'H' 'H' 0.0000 0.0000
                         'International Tables Vol C Tables 4.2.6.8 and 6.1.1.4'
    'O' 'O' 0.0106 0.0060
                         'International Tables Vol C Tables 4.2.6.8 and 6.1.1.4'
_computing_data_collection
;
APEX2 (Bruker, 2008)
;
_computing_cell_refinement
;
SAINT (Bruker, 2008)
;
_computing_data_reduction
;
SAINT (Bruker, 2008)
;
_computing_structure_solution
;
SHELXT2014 (Sheldrick, 2015a)
;
_computing_structure_refinement
;
SHELXL2014 (Sheldrick, 2015b)
;
_computing_molecular_graphics
;
Mercury (Macrae <i>et al.</i>,  2008) [OK?]
;
_computing_publication_material
;
SHELXL2014 (Sheldrick, 2015b)
;
loop_
    _atom_site_type_symbol
    _atom_site_label
    _atom_site_fract_x
    _atom_site_fract_y
    _atom_site_fract_z
    _atom_site_U_iso_or_equiv
    _atom_site_adp_type
    _atom_site_calc_flag
    _atom_site_occupancy
    _atom_site_disorder_assembly
    _atom_site_disorder_group
    O O1 0.0000 0.31743(12) 0.2500 0.0206(2) Uani d 1 . .
    O O2 0.08932(5) 0.53524(10) 0.24991(6) 0.0272(2) Uani d 1 . .
    C C1 0.05461(6) 0.40599(12) 0.21238(7) 0.0193(2) Uani d 1 . .
    C C2 0.06727(6) 0.31349(12) 0.12897(7) 0.0190(2) Uani d 1 . .
    C C3 0.15548(7) 0.26116(12) 0.14551(7) 0.0206(2) Uani d 1 . .
    C C4 0.16788(7) 0.18095(13) 0.06542(8) 0.0229(2) Uani d 1 . .
    H H4 0.2269 0.1425 0.0759 0.028 Uiso calc 1 . .
    C C5 0.09582(8) 0.15592(13) -0.02937(8) 0.0237(2) Uani d 1 . .
    C C6 0.00895(7) 0.20904(13) -0.04303(8) 0.0245(2) Uani d 1 . .
    H H6 -0.0406 0.1912 -0.1073 0.029 Uiso calc 1 . .
    C C7 -0.00725(7) 0.28740(12) 0.03480(8) 0.0213(2) Uani d 1 . .
    C C8 0.23514(7) 0.28879(15) 0.24696(8) 0.0275(2) Uani d 1 . .
    H H8A 0.2859 0.2167 0.2514 0.041 Uiso calc 1 . .
    H H8B 0.2170 0.2615 0.3028 0.041 Uiso calc 1 . .
    H H8C 0.2542 0.4061 0.2526 0.041 Uiso calc 1 . .
    C C9 0.11059(9) 0.07659(15) -0.11716(9) 0.0310(3) Uani d 1 . .
    H H9A 0.1003 0.1600 -0.1709 0.047 Uiso calc 1 . .
    H H9B 0.0679 -0.0164 -0.1449 0.047 Uiso calc 1 . .
    H H9C 0.1732 0.0347 -0.0926 0.047 Uiso calc 1 . .
    C C10 -0.10199(7) 0.34744(15) 0.01547(8) 0.0268(2) Uani d 1 . .
    H H10A -0.1368 0.3649 -0.0581 0.040 Uiso calc 1 . .
    H H10B -0.0980 0.4530 0.0519 0.040 Uiso calc 1 . .
    H H10C -0.1326 0.2634 0.0401 0.040 Uiso calc 1 . .
loop_
    _atom_site_aniso_label
    _atom_site_aniso_U_11
    _atom_site_aniso_U_22
    _atom_site_aniso_U_33
    _atom_site_aniso_U_12
    _atom_site_aniso_U_13
    _atom_site_aniso_U_23
    O1 0.0218(5) 0.0187(5) 0.0253(5) 0.000 0.0138(4) 0.000
    O2 0.0251(4) 0.0256(4) 0.0340(4) -0.0059(3) 0.0153(3) -0.0060(3)
    C1 0.0149(4) 0.0210(5) 0.0220(5) 0.0018(3) 0.0074(4) 0.0031(4)
    C2 0.0187(5) 0.0190(4) 0.0200(5) -0.0001(3) 0.0086(4) 0.0023(3)
    C3 0.0200(5) 0.0211(5) 0.0212(5) 0.0013(4) 0.0089(4) 0.0026(4)
    C4 0.0242(5) 0.0219(5) 0.0257(5) 0.0023(4) 0.0133(4) 0.0025(4)
    C5 0.0328(6) 0.0182(5) 0.0232(5) -0.0022(4) 0.0146(4) 0.0011(4)
    C6 0.0271(5) 0.0238(5) 0.0199(5) -0.0043(4) 0.0067(4) 0.0013(4)
    C7 0.0200(5) 0.0208(5) 0.0222(5) -0.0014(4) 0.0076(4) 0.0037(4)
    C8 0.0194(5) 0.0369(6) 0.0243(5) 0.0060(4) 0.0068(4) -0.0018(4)
    C9 0.0439(7) 0.0273(5) 0.0270(5) -0.0031(5) 0.0197(5) -0.0032(4)
    C10 0.0188(5) 0.0311(6) 0.0267(5) -0.0002(4) 0.0053(4) 0.0039(4)
_geom_special_details
;
 All esds (except the esd in the dihedral angle between two l.s. planes)
 are estimated using the full covariance matrix.  The cell esds are taken
 into account individually in the estimation of esds in distances, angles
 and torsion angles; correlations between esds in cell parameters are only
 used when they are defined by crystal symmetry.  An approximate (isotropic)
 treatment of cell esds is used for estimating esds involving l.s. planes.
;
loop_
    _geom_bond_atom_site_label_1
    _geom_bond_atom_site_label_2
    _geom_bond_site_symmetry_2
    _geom_bond_distance
    _geom_bond_publ_flag
    O1 C1 2 1.3958(11) ?
    O1 C1 . 1.3958(11) ?
    O2 C1 . 1.1934(12) ?
    C1 C2 . 1.4873(13) ?
    C2 C3 . 1.4032(13) ?
    C2 C7 . 1.4059(13) ?
    C3 C4 . 1.3968(14) ?
    C3 C8 . 1.5095(14) ?
    C4 C5 . 1.3924(15) ?
    C4 H4 . 0.9500 ?
    C5 C6 . 1.3953(16) ?
    C5 C9 . 1.5101(14) ?
    C6 C7 . 1.3921(15) ?
    C6 H6 . 0.9500 ?
    C7 C10 . 1.5111(14) ?
    C8 H8A . 0.9800 ?
    C8 H8B . 0.9800 ?
    C8 H8C . 0.9800 ?
    C9 H9A . 0.9800 ?
    C9 H9B . 0.9800 ?
    C9 H9C . 0.9800 ?
    C10 H10A . 0.9800 ?
    C10 H10B . 0.9800 ?
    C10 H10C . 0.9800 ?
loop_
    _geom_angle_atom_site_label_1
    _geom_angle_atom_site_label_2
    _geom_angle_atom_site_label_3
    _geom_angle_site_symmetry_1
    _geom_angle_site_symmetry_3
    _geom_angle
    _geom_angle_publ_flag
    C1 O1 C1 2 . 119.00(11) ?
    O2 C1 O1 . . 121.24(9) ?
    O2 C1 C2 . . 126.87(9) ?
    O1 C1 C2 . . 111.76(8) ?
    C3 C2 C7 . . 121.65(9) ?
    C3 C2 C1 . . 118.24(8) ?
    C7 C2 C1 . . 120.03(9) ?
    C4 C3 C2 . . 118.14(9) ?
    C4 C3 C8 . . 120.45(9) ?
    C2 C3 C8 . . 121.40(9) ?
    C5 C4 C3 . . 121.63(9) ?
    C5 C4 H4 . . 119.2 ?
    C3 C4 H4 . . 119.2 ?
    C4 C5 C6 . . 118.69(9) ?
    C4 C5 C9 . . 121.31(10) ?
    C6 C5 C9 . . 119.99(10) ?
    C7 C6 C5 . . 121.91(9) ?
    C7 C6 H6 . . 119.0 ?
    C5 C6 H6 . . 119.0 ?
    C6 C7 C2 . . 117.96(9) ?
    C6 C7 C10 . . 120.03(9) ?
    C2 C7 C10 . . 121.97(9) ?
    C3 C8 H8A . . 109.5 ?
    C3 C8 H8B . . 109.5 ?
    H8A C8 H8B . . 109.5 ?
    C3 C8 H8C . . 109.5 ?
    H8A C8 H8C . . 109.5 ?
    H8B C8 H8C . . 109.5 ?
    C5 C9 H9A . . 109.5 ?
    C5 C9 H9B . . 109.5 ?
    H9A C9 H9B . . 109.5 ?
    C5 C9 H9C . . 109.5 ?
    H9A C9 H9C . . 109.5 ?
    H9B C9 H9C . . 109.5 ?
    C7 C10 H10A . . 109.5 ?
    C7 C10 H10B . . 109.5 ?
    H10A C10 H10B . . 109.5 ?
    C7 C10 H10C . . 109.5 ?
    H10A C10 H10C . . 109.5 ?
    H10B C10 H10C . . 109.5 ?
loop_
    _geom_torsion_atom_site_label_1
    _geom_torsion_atom_site_label_2
    _geom_torsion_atom_site_label_3
    _geom_torsion_atom_site_label_4
    _geom_torsion_site_symmetry_1
    _geom_torsion_site_symmetry_2
    _geom_torsion_site_symmetry_3
    _geom_torsion_site_symmetry_4
    _geom_torsion
    _geom_torsion_publ_flag
    C1 O1 C1 O2 2 . . . 35.04(7) ?
    C1 O1 C1 C2 2 . . . -148.96(8) ?
    O2 C1 C2 C3 . . . . 59.63(14) ?
    O1 C1 C2 C3 . . . . -116.09(9) ?
    O2 C1 C2 C7 . . . . -117.38(11) ?
    O1 C1 C2 C7 . . . . 66.89(11) ?
    C7 C2 C3 C4 . . . . -0.20(14) ?
    C1 C2 C3 C4 . . . . -177.17(9) ?
    C7 C2 C3 C8 . . . . -179.70(9) ?
    C1 C2 C3 C8 . . . . 3.33(14) ?
    C2 C3 C4 C5 . . . . 1.39(15) ?
    C8 C3 C4 C5 . . . . -179.10(10) ?
    C3 C4 C5 C6 . . . . -1.62(15) ?
    C3 C4 C5 C9 . . . . 177.01(9) ?
    C4 C5 C6 C7 . . . . 0.66(15) ?
    C9 C5 C6 C7 . . . . -177.99(9) ?
    C5 C6 C7 C2 . . . . 0.47(15) ?
    C5 C6 C7 C10 . . . . 178.17(9) ?
    C3 C2 C7 C6 . . . . -0.70(14) ?
    C1 C2 C7 C6 . . . . 176.21(9) ?
    C3 C2 C7 C10 . . . . -178.35(9) ?
    C1 C2 C7 C10 . . . . -1.44(14) ?
loop_
    _geom_hbond_atom_site_label_D
    _geom_hbond_atom_site_label_H
    _geom_hbond_atom_site_label_A
    _geom_hbond_site_symmetry_A
    _geom_hbond_distance_DH
    _geom_hbond_distance_HA
    _geom_hbond_distance_DA
    _geom_hbond_angle_DHA
    C8 H8A O2 4_545 0.98 2.48 3.4612(13) 176
    C9 H9A O2 6_565 0.98 2.66 3.5842(14) 157
    C10 H10B Cg1 3_565 0.98 2.96 3.5255(14) 118
_shelx_hkl_file
;
   2   0   0  667.80   10.17
   2   0   0  654.24   10.48
   2   0   0  670.81   10.19
   2   0   0  665.16   10.58
   4   0   0   38.32    0.69
   4   0   0   38.94    0.65
   4   0   0   38.90    0.71
   4   0   0   38.38    0.68
   6   0   0   58.60    1.03
   6   0   0   56.75    1.06
   6   0   0   58.73    0.99
   6   0   0   58.45    1.04
  -8   0   0   47.68    0.89
   8   0   0   45.26    0.93
   8   0   0   46.88    0.91
   8   0   0   47.77    0.86
  10   0   0   50.29    0.94
 -10   0   0   49.63    0.97
  10   0   0   51.29    1.05
  10   0   0   50.90    1.02
  12   0   0  136.74    2.47
 -12   0   0  137.77    2.39
  12   0   0  137.51    2.30
  12   0   0  137.65    2.42
 -12   0   0  139.91    2.40
 -14   0   0    1.75    0.19
  14   0   0    1.80    0.20
 -16   0   0    0.07    0.11
  16   0   0    0.01    0.10
 -18   0   0   33.53    0.94
  18   0   0   34.20    0.97
   1  -1   0  155.75    2.35
  -1  -1   0  150.35    2.44
  -1  -1   0  157.47    2.36
   1   1   0  155.02    2.43
  -1   1   0  153.93    2.37
   1   1   0  156.19    2.36
  -1   1   0  151.04    2.45
  -3  -1   0   75.32    1.22
   3  -1   0   73.45    1.21
   3  -1   0   75.80    1.27
   3  -1   0   75.10    1.21
  -3  -1   0   74.47    1.22
   3  -1   0   72.46    1.19
   3   1   0   73.10    1.25
   3   1   0   74.43    1.18
   5  -1   0   27.73    0.53
   5  -1   0   28.29    0.57
   5  -1   0   27.59    0.53
   5  -1   0   27.21    0.54
  -5  -1   0   27.48    0.55
  -5  -1   0   28.44    0.52
   5   1   0   28.03    0.50
   5   1   0   27.69    0.58
   7  -1   0   52.32    0.97
   7  -1   0   52.22    0.94
  -7  -1   0   51.93    0.93
   7  -1   0   52.78    0.95
  -7  -1   0   51.25    0.97
   7  -1   0   52.49    0.98
   7   1   0   51.75    1.01
   7   1   0   51.29    0.90
   9  -1   0    0.42    0.08
  -9  -1   0    0.31    0.07
   9  -1   0    0.34    0.08
   9  -1   0    0.24    0.08
  -9  -1   0    0.31    0.09
   9  -1   0    0.32    0.08
   9   1   0    0.32    0.09
   9   1   0    0.29    0.07
 -11  -1   0    0.77    0.12
  11  -1   0    1.03    0.14
 -11  -1   0    1.05    0.14
  11  -1   0    0.89    0.13
  11  -1   0    0.96    0.13
  11  -1   0    0.88    0.14
  11   1   0    0.95    0.15
  11   1   0    0.86    0.10
  13  -1   0    6.81    0.29
 -13  -1   0    6.94    0.33
  13  -1   0    6.93    0.33
  13  -1   0    6.48    0.32
  13   1   0    6.57    0.34
 -13   1   0    7.11    0.31
  15  -1   0    1.13    0.18
 -15  -1   0    1.27    0.18
  15  -1   0    1.07    0.17
 -15   1   0    1.28    0.17
  15   1   0    1.10    0.19
  17  -1   0    0.08    0.13
 -17  -1   0    0.14    0.11
 -17   1   0   -0.04    0.09
  17   1   0    0.00    0.12
 -19  -1   0    0.60    0.17
  19   1   0    0.51    0.19
   0  -2   0  765.10   12.11
   0  -2   0  750.46   11.52
   0   2   0  731.36   11.67
   0   2   0  745.90   11.87
   2  -2   0    2.68    0.10
   2  -2   0    2.52    0.13
  -2  -2   0    2.65    0.11
  -2  -2   0    2.57    0.12
   2   2   0    2.68    0.13
   2   2   0    2.55    0.12
  -2   2   0    2.63    0.09
  -2   2   0    2.65    0.13
  -4  -2   0  232.08    3.59
  -4  -2   0  231.96    3.66
   4  -2   0  228.82    3.54
   4  -2   0  227.71    3.74
   4   2   0  225.83    3.69
  -4   2   0  227.83    3.62
  -4   2   0  230.10    3.60
   4   2   0  233.03    3.54
   6  -2   0  240.17    3.87
  -6  -2   0  249.26    3.89
   6  -2   0  241.57    3.99
   6  -2   0  242.30    3.79
   6  -2   0  244.73    3.83
  -6  -2   0  242.80    3.84
   6   2   0  240.90    3.96
   6   2   0  242.82    3.76
   8  -2   0   56.93    1.04
   8  -2   0   54.83    1.09
   8  -2   0   54.57    1.03
  -8  -2   0   55.27    1.00
  -8  -2   0   55.86    1.07
   8  -2   0   56.15    1.03
   8   2   0   54.95    0.97
   8   2   0   55.87    1.11
  10  -2   0    0.92    0.12
  10  -2   0    1.01    0.14
 -10  -2   0    1.23    0.15
  10  -2   0    0.91    0.13
 -10  -2   0    0.94    0.10
  10  -2   0    1.43    0.15
  10   2   0    1.07    0.15
  10   2   0    1.04    0.11
  12  -2   0   36.00    0.82
 -12  -2   0   34.72    0.85
  12  -2   0   35.55    0.84
  12  -2   0   37.30    0.81
  12  -2   0   36.00    0.83
  12   2   0   37.06    0.91
  14  -2   0   14.68    0.50
 -14  -2   0   14.81    0.53
  14  -2   0   16.41    0.50
  14  -2   0   15.37    0.51
  14  -2   0   15.18    0.50
  14   2   0   13.41    0.53
 -16  -2   0    2.65    0.26
  16  -2   0    2.75    0.24
  16   2   0    2.79    0.27
 -18  -2   0   11.92    0.53
  18   2   0   11.20    0.54
   1  -3   0    5.01    0.16
  -1  -3   0    4.70    0.17
   1  -3   0    4.92    0.19
  -1  -3   0    4.94    0.18
   1   3   0    5.17    0.17
  -1   3   0    4.80    0.19
  -1   3   0    4.74    0.15
   1   3   0    5.04    0.18
  -3  -3   0   48.50    0.87
  -3  -3   0   48.43    0.88
   3  -3   0   48.18    0.84
   3  -3   0   47.61    0.93
  -3   3   0   48.09    0.82
   3   3   0   48.80    0.86
   3   3   0   48.02    0.90
  -3   3   0   48.75    0.91
  -5  -3   0   25.52    0.57
   5  -3   0   26.10    0.52
  -5  -3   0   25.17    0.51
   5  -3   0   25.47    0.61
  -5   3   0   25.30    0.50
   5   3   0   26.43    0.52
   5   3   0   26.05    0.59
  -7  -3   0    0.59    0.09
   7  -3   0    0.71    0.10
  -7  -3   0    0.48    0.10
   7  -3   0    0.51    0.10
  -7   3   0    0.59    0.08
   7   3   0    0.56    0.08
   7   3   0    0.54    0.10
  -7   3   0    0.58    0.10
  -9  -3   0    3.75    0.23
   9  -3   0    3.90    0.23
   9  -3   0    3.77    0.20
   9   3   0    3.54    0.16
   9   3   0    3.52    0.22
  -9   3   0    3.66    0.22
  -9   3   0    3.62    0.18
  11  -3   0   14.38    0.48
 -11  -3   0   14.28    0.48
  11  -3   0   14.14    0.44
 -11   3   0   14.64    0.42
 -11   3   0   14.23    0.45
  11   3   0   13.72    0.49
  13  -3   0    1.91    0.20
  13  -3   0    1.75    0.20
 -13  -3   0    1.39    0.20
  13   3   0    1.56    0.20
 -13   3   0    1.87    0.19
 -15  -3   0   11.33    0.49
  15  -3   0   11.30    0.48
  15   3   0   12.07    0.52
 -17  -3   0   12.86    0.56
  17   3   0   14.18    0.61
   0  -4   0   13.86    0.38
   0  -4   0   14.12    0.35
   0   4   0   13.83    0.33
   0   4   0   14.21    0.38
  -2  -4   0    2.61    0.15
   2  -4   0    2.61    0.14
  -2  -4   0    2.82    0.16
   2  -4   0    2.22    0.16
   2   4   0    2.74    0.15
  -2   4   0    2.46    0.17
  -2   4   0    2.63    0.12
   2   4   0    2.53    0.15
  -4  -4   0   22.25    0.49
   4  -4   0   22.56    0.48
   4  -4   0   22.18    0.57
  -4  -4   0   23.42    0.53
  -4   4   0   22.56    0.44
  -4   4   0   21.78    0.55
   4   4   0   22.75    0.50
   4   4   0   22.56    0.54
   6  -4   0   41.06    0.91
   6  -4   0   40.83    0.78
  -6  -4   0   40.30    0.85
  -6  -4   0   42.48    0.79
  -6   4   0   41.84    0.88
  -6   4   0   40.27    0.75
   6   4   0   39.89    0.79
   6   4   0   41.25    0.88
   8  -4   0    6.94    0.32
  -8  -4   0    7.01    0.30
   8  -4   0    7.58    0.27
  -8   4   0    7.16    0.31
   8   4   0    7.38    0.32
   8   4   0    7.23    0.25
  10  -4   0    0.13    0.10
 -10  -4   0    0.10    0.10
  10  -4   0    0.21    0.09
 -10   4   0    0.24    0.10
  10   4   0    0.00    0.08
  12  -4   0   14.81    0.53
 -12  -4   0   14.35    0.51
  12   4   0   14.82    0.55
 -12   4   0   14.70    0.50
 -14  -4   0   12.02    0.50
  14  -4   0   12.69    0.50
 -14   4   0   11.85    0.47
  14   4   0   11.30    0.51
 -16  -4   0    0.31    0.15
  16  -4   0    0.43    0.16
  16   4   0    0.48    0.16
   1  -5   0   17.32    0.48
  -1  -5   0   16.49    0.43
   1  -5   0   16.97    0.42
  -1  -5   0   16.89    0.46
   1   5   0   16.80    0.46
   1   5   0   16.28    0.42
  -1   5   0   17.96    0.48
  -1   5   0   17.03    0.40
   3  -5   0    0.14    0.06
  -3  -5   0    0.08    0.07
   3  -5   0    0.12    0.08
  -3  -5   0    0.12    0.06
   3   5   0    0.09    0.07
  -3   5   0    0.15    0.08
  -3   5   0    0.12    0.05
   3   5   0    0.10    0.07
   5  -5   0    3.59    0.23
  -5  -5   0    3.72    0.18
  -5  -5   0    3.66    0.21
   5  -5   0    3.82    0.19
   5   5   0    4.07    0.22
  -5   5   0    3.31    0.21
   5   5   0    3.68    0.19
   7  -5   0    0.77    0.15
  -7  -5   0    0.52    0.12
   7  -5   0    0.66    0.11
   7   5   0    0.55    0.12
   7   5   0    0.76    0.11
  -7   5   0    0.56    0.12
   9  -5   0   36.95    0.95
  -9  -5   0   38.03    0.91
  -9   5   0   40.25    0.94
   9   5   0   41.21    0.97
 -11  -5   0    2.06    0.21
  11  -5   0    1.85    0.21
  11   5   0    1.99    0.21
 -11   5   0    1.86    0.20
 -13  -5   0    9.46    0.45
  13  -5   0    9.60    0.45
 -13   5   0    9.84    0.43
  13   5   0    8.67    0.45
 -15  -5   0    0.40    0.16
  15  -5   0    0.24    0.14
  15   5   0    0.02    0.12
 -15   5   0    0.23    0.14
  17  -5   0    0.16    0.15
   0  -6   0   11.17    0.36
   0  -6   0   12.15    0.41
   0   6   0   12.47    0.35
   0   6   0   11.16    0.40
  -2  -6   0    5.77    0.26
   2  -6   0    5.94    0.24
   2  -6   0    6.08    0.30
  -2  -6   0    5.84    0.26
  -2   6   0    5.43    0.29
   2   6   0    5.70    0.25
   2   6   0    5.40    0.26
   4  -6   0    1.21    0.16
  -4  -6   0    0.98    0.13
   4  -6   0    1.14    0.13
  -4  -6   0    0.72    0.13
   4   6   0    1.37    0.16
  -4   6   0    1.20    0.17
   4   6   0    1.02    0.13
   6  -6   0    3.93    0.27
  -6  -6   0    4.43    0.26
   6   6   0    4.40    0.26
  -6   6   0    4.39    0.27
   6   6   0    4.04    0.22
   8  -6   0    0.21    0.12
  -8  -6   0    0.16    0.12
   8   6   0    0.03    0.09
  -8   6   0    0.07    0.11
  10  -6   0   17.59    0.62
 -10  -6   0   18.02    0.59
  10   6   0   18.15    0.61
 -10   6   0   16.65    0.59
 -12  -6   0   11.56    0.49
  12  -6   0   10.58    0.49
 -12   6   0   11.78    0.50
  12   6   0   11.26    0.51
  14  -6   0    1.07    0.21
 -14  -6   0    0.92    0.20
 -14   6   0    1.13    0.21
  14   6   0    1.08    0.21
  16  -6   0    0.51    0.19
 -16   6   0    0.23    0.15
   1  -7   0    2.43    0.18
   1  -7   0    1.86    0.19
  -1  -7   0    2.23    0.20
  -1  -7   0    2.29    0.19
   1   7   0    2.28    0.20
  -1   7   0    2.23    0.22
   3  -7   0    0.77    0.15
  -3  -7   0    0.53    0.12
  -3  -7   0    0.53    0.13
   3  -7   0    0.39    0.10
  -3   7   0    0.55    0.14
   3   7   0    0.56    0.12
   3   7   0    0.38    0.12
   5  -7   0    3.68    0.27
  -5  -7   0    3.73    0.25
   5   7   0    3.62    0.25
  -5   7   0    3.13    0.25
   5   7   0    3.49    0.23
   7  -7   0    3.52    0.28
  -7  -7   0    3.24    0.26
   7   7   0    3.97    0.28
   7   7   0    3.51    0.23
  -7   7   0    3.67    0.27
   9  -7   0    2.99    0.27
  -9  -7   0    3.12    0.27
  -9   7   0    3.35    0.27
   9   7   0    3.23    0.26
 -11  -7   0    2.38    0.25
  11  -7   0    2.35    0.27
 -11   7   0    2.31    0.26
  11   7   0    2.24    0.26
  13  -7   0   10.73    0.54
 -13  -7   0   10.41    0.50
 -13   7   0   11.20    0.52
  13   7   0   10.24    0.52
   0  -8   0   32.62    0.86
   0   8   0   31.07    0.83
  -2  -8   0    9.85    0.39
  -2  -8   0    9.52    0.41
   2  -8   0   10.29    0.45
   2   8   0    9.74    0.41
  -2   8   0    9.51    0.43
  -4  -8   0    3.19    0.25
   4  -8   0    3.13    0.27
  -4   8   0    2.84    0.25
   4   8   0    2.62    0.23
   6  -8   0    0.16    0.13
  -6  -8   0   -0.08    0.10
  -6   8   0    0.04    0.11
   6   8   0   -0.08    0.09
  -8  -8   0    0.06    0.11
   8  -8   0    0.14    0.13
   8   8   0    0.15    0.11
  -8   8   0   -0.24    0.10
 -10  -8   0    2.58    0.27
  10  -8   0    2.37    0.27
  10   8   0    2.42    0.27
 -10   8   0    2.32    0.27
 -12  -8   0    5.28    0.37
  12  -8   0    5.11    0.39
  12   8   0    5.84    0.39
 -12   8   0    5.40    0.39
   1  -9   0    0.99    0.19
  -1  -9   0    0.89    0.18
   1   9   0    1.19    0.20
  -1   9   0    0.75    0.18
   3  -9   0    5.04    0.35
  -3   9   0    4.95    0.34
   3   9   0    4.69    0.32
   5  -9   0    0.56    0.17
  -5  -9   0    0.57    0.16
  -5   9   0    0.43    0.16
   5   9   0    0.20    0.13
   7  -9   0    0.32    0.16
  -7  -9   0    0.05    0.14
  -7   9   0    0.07    0.12
  -9  -9   0    0.65    0.18
   9  -9   0    0.95    0.23
  -9   9   0    0.89    0.22
   0  10   0    2.25    0.26
   2 -10   0    3.97    0.34
  -2  10   0    4.30    0.34
   2  10   0    3.55    0.31
   4 -10   0   24.51    0.85
  -4  10   0   24.30    0.82
  20   0  -1   -0.02    0.14
 -20   0   1   -0.04    0.14
  18   0  -1   -0.04    0.12
 -18   0   1    0.11    0.12
  16   0  -1    0.05    0.11
 -16   0   1    0.07    0.10
 -14   0   1    0.02    0.08
  14   0  -1   -0.14    0.08
  14   0  -1   -0.02    0.10
  12   0  -1    0.03    0.06
  12   0  -1   -0.05    0.07
 -12   0   1   -0.10    0.06
  12   0  -1    0.10    0.09
  10   0  -1    0.09    0.07
  10   0  -1   -0.05    0.06
 -10   0   1   -0.05    0.05
  10   0  -1   -0.06    0.04
   8   0  -1    0.01    0.06
   8   0  -1    0.02    0.05
   8   0  -1    0.00    0.04
  -8   0   1    0.00    0.05
   6   0  -1    0.10    0.06
  -6   0   1   -0.15    0.04
   6   0  -1   -0.06    0.05
   6   0  -1   -0.06    0.04
   4   0  -1   -0.34    0.04
   4   0  -1   -0.33    0.05
  -4   0   1   -0.36    0.04
   4   0  -1   -0.30    0.03
  -2   0   1   -0.16    0.03
   2   0  -1   -0.23    0.03
   2   0  -1   -0.25    0.03
   0   0   1   -0.02    0.01
   0   0  -1    0.01    0.01
   2   0   1    0.00    0.03
   2   0   1   -0.02    0.03
   2   0   1    0.16    0.03
  -2   0  -1    0.02    0.03
  -4   0  -1    0.10    0.05
   4   0   1    0.00    0.04
   4   0   1    0.02    0.05
   4   0   1    0.03    0.03
   4   0   1   -0.01    0.04
   6   0   1   -0.10    0.04
   6   0   1   -0.13    0.04
   6   0   1   -0.08    0.05
  -6   0  -1   -0.12    0.04
   6   0   1   -0.02    0.04
   8   0   1    0.05    0.06
   8   0   1   -0.01    0.05
   8   0   1    0.01    0.04
  -8   0  -1    0.00    0.05
 -10   0  -1    0.12    0.06
 -10   0  -1    0.00    0.06
  10   0   1   -0.06    0.06
  10   0   1    0.02    0.06
  12   0   1   -0.01    0.07
 -12   0  -1    0.00    0.08
  12   0   1   -0.06    0.08
  14   0   1    0.02    0.09
 -14   0  -1    0.00    0.09
  16   0   1   -0.04    0.11
 -16   0  -1   -0.03    0.10
  18   0   1   -0.13    0.13
 -18   0  -1   -0.17    0.11
 -19  -1   1   -0.08    0.13
  19   1  -1    0.15    0.15
 -19   1   1   -0.08    0.11
  17  -1  -1   16.89    0.60
 -17  -1   1   16.17    0.60
  17  -1  -1   17.12    0.60
  17   1  -1   16.58    0.63
 -17   1   1   16.98    0.58
 -15  -1   1    0.56    0.14
  15  -1  -1    0.50    0.14
  15  -1  -1    0.54    0.14
  15   1  -1    0.44    0.13
 -15   1   1    0.39    0.12
  13  -1  -1   22.76    0.62
 -13  -1   1   23.00    0.63
  13  -1  -1   22.62    0.55
  13  -1  -1   21.50    0.62
 -13   1   1   22.14    0.60
  13   1  -1   21.71    0.65
 -11  -1   1    4.95    0.22
 -11  -1   1    5.28    0.26
  11  -1  -1    4.79    0.21
  11  -1  -1    5.19    0.25
  11  -1  -1    5.28    0.26
  11   1  -1    4.99    0.26
  11   1  -1    4.97    0.20
 -11   1   1    5.06    0.25
  -9  -1   1    3.85    0.18
   9  -1  -1    3.73    0.19
   9  -1  -1    3.55    0.20
   9  -1  -1    3.67    0.20
   9  -1  -1    3.64    0.17
   9   1  -1    3.86    0.15
   9   1  -1    3.61    0.21
   9   1  -1    3.21    0.20
   7  -1  -1   13.70    0.32
   7  -1  -1   12.77    0.35
   7  -1  -1   13.30    0.34
  -7  -1   1   13.28    0.33
   7  -1  -1   13.03    0.36
   7   1  -1   13.84    0.29
   7   1  -1   13.60    0.37
   7   1  -1   13.33    0.37
   5  -1  -1  131.73    2.22
   5  -1  -1  135.79    2.11
  -5  -1   1  135.59    2.19
   5  -1  -1  129.98    2.13
   5  -1  -1  135.59    2.16
   5   1  -1  135.84    2.15
   5   1  -1  132.51    2.21
   5   1  -1  132.93    2.06
   3  -1  -1   52.00    0.84
   3  -1  -1   50.58    0.86
   3  -1  -1   52.73    0.91
  -3  -1   1   51.98    0.88
  -3   1   1   51.97    0.86
   3   1  -1   52.67    0.81
   3   1  -1   51.91    0.87
  -1  -1   1   -0.91    0.04
   1  -1  -1   -0.84    0.06
  -1   1   1   -0.87    0.06
   1  -1   1  596.72    9.73
   1  -1   1  593.46    9.30
   1  -1   1  594.94    9.11
   1   1   1  604.16    9.26
  -1   1  -1  611.82    9.54
   1   1   1  608.45    9.52
   3  -1   1   23.45    0.46
   3  -1   1   23.43    0.45
   3  -1   1   24.96    0.43
  -3  -1  -1   23.67    0.46
   3  -1   1   23.08    0.47
  -3  -1  -1   24.02    0.41
   3   1   1   23.91    0.44
   3   1   1   24.32    0.48
  -5  -1  -1   43.32    0.81
  -5  -1  -1   43.49    0.75
   5  -1   1   44.00    0.81
   5  -1   1   44.28    0.78
   5  -1   1   43.42    0.79
   5  -1   1   43.15    0.82
   5   1   1   43.00    0.77
   5   1   1   43.84    0.84
   7  -1   1   20.96    0.49
   7  -1   1   21.21    0.48
  -7  -1  -1   20.53    0.49
  -7  -1  -1   20.95    0.43
   7  -1   1   20.34    0.47
   7  -1   1   21.26    0.49
   7   1   1   21.88    0.53
   7   1   1   20.36    0.45
   9  -1   1   13.17    0.38
  -9  -1  -1   13.20    0.40
   9  -1   1   13.41    0.40
   9  -1   1   12.70    0.37
  -9  -1  -1   13.04    0.33
   9  -1   1   13.07    0.39
   9   1   1   13.68    0.36
   9   1   1   13.00    0.42
  11  -1   1   48.97    0.97
  11  -1   1   49.07    1.01
  11  -1   1   49.07    1.00
  11  -1   1   47.51    1.02
 -11  -1  -1   46.90    1.02
  11   1   1   48.04    0.94
  11   1   1   47.11    1.06
  13  -1   1   33.00    0.77
 -13  -1  -1   33.45    0.83
  13  -1   1   32.60    0.82
 -13   1  -1   32.94    0.79
  13   1   1   32.57    0.86
 -15  -1  -1    0.68    0.16
  15  -1   1    1.04    0.18
 -15   1  -1    1.03    0.17
  15   1   1    0.59    0.16
 -17  -1  -1    7.33    0.41
  17  -1   1    8.08    0.42
 -17   1  -1    6.49    0.37
  17   1   1    6.98    0.41
 -19  -1  -1    4.42    0.35
 -18  -2   1    1.66    0.25
  18  -2  -1    2.08    0.24
  18   2  -1    1.15    0.22
 -16  -2   1    1.90    0.22
  16  -2  -1    1.91    0.22
 -16   2   1    1.77    0.21
  16   2  -1    1.67    0.23
 -14  -2   1   25.49    0.73
  14  -2  -1   25.17    0.69
  14  -2  -1   25.65    0.67
 -14   2   1   26.05    0.71
  14   2  -1   25.45    0.75
  12  -2  -1   37.44    0.86
 -12  -2   1   39.18    0.91
  12  -2  -1   38.90    0.90
  12  -2  -1   38.70    0.84
  12   2  -1   38.83    0.93
 -12   2   1   39.43    0.84
  10  -2  -1    0.21    0.08
  10  -2  -1    0.24    0.09
 -10  -2   1    0.05    0.06
  10  -2  -1    0.21    0.07
 -10  -2   1    0.26    0.09
 -10   2   1    0.30    0.08
  10   2  -1    0.31    0.06
  10   2  -1    0.26    0.09
  -8  -2   1    5.97    0.21
  -8  -2   1    5.50    0.24
   8  -2  -1    5.54    0.22
   8  -2  -1    5.89    0.21
   8  -2  -1    5.43    0.24
   8   2  -1    6.21    0.27
   8   2  -1    6.12    0.18
  -8   2   1    5.75    0.23
   6  -2  -1  111.91    1.82
  -6  -2   1  111.42    1.86
   6  -2  -1  110.12    1.93
   6  -2  -1  108.93    1.82
  -6  -2   1  113.49    1.86
   6   2  -1  112.98    1.93
   6   2  -1  110.82    1.76
  -6   2   1  112.28    1.85
  -4  -2   1   42.50    0.75
   4  -2  -1   41.25    0.80
   4  -2  -1   41.08    0.74
  -4  -2   1   41.23    0.76
   4   2  -1   42.89    0.70
   4   2  -1   41.73    0.79
  -4   2   1   41.42    0.70
   2  -2  -1  657.77   11.13
  -2  -2   1  649.61   10.85
  -2  -2   1  698.92   10.57
   2  -2  -1  696.82   10.58
  -2   2   1  679.94   10.56
  -2   2   1  673.72   10.70
   2   2  -1  685.30   10.95
   2   2  -1  684.88   10.59
   0  -2  -1  345.92    5.56
   0  -2   1  347.71    5.16
   0  -2  -1  338.50    5.30
   0  -2   1  334.39    5.39
   0   2  -1  341.54    5.38
   0   2   1  345.83    5.36
   0   2   1  320.61    5.38
   0   2  -1  342.58    5.26
   2  -2   1   64.89    1.11
   2  -2   1   64.71    1.04
  -2  -2  -1   67.38    1.08
  -2  -2  -1   65.72    1.11
   2   2   1   64.30    1.09
   2   2   1   64.85    1.12
  -2   2  -1   65.78    1.09
  -2   2  -1   65.71    1.12
   4  -2   1   25.14    0.47
  -4  -2  -1   25.67    0.53
   4  -2   1   26.13    0.53
   4  -2   1   24.49    0.55
  -4  -2  -1   26.11    0.46
   4   2   1   25.76    0.55
   4   2   1   25.73    0.50
  -4   2  -1   24.99    0.50
   6  -2   1   21.03    0.49
  -6  -2  -1   21.16    0.50
   6  -2   1   21.65    0.46
  -6  -2  -1   22.23    0.42
   6  -2   1   20.82    0.51
  -6   2  -1   21.99    0.47
   6   2   1   22.22    0.53
   6   2   1   20.86    0.45
  -8  -2  -1   31.33    0.60
   8  -2   1   31.46    0.71
   8  -2   1   32.02    0.66
   8  -2   1   31.49    0.67
   8  -2   1   31.07    0.68
  -8  -2  -1   30.73    0.70
   8   2   1   30.86    0.73
   8   2   1   31.30    0.63
  10  -2   1   10.01    0.34
  10  -2   1    9.73    0.34
 -10  -2  -1    9.77    0.36
  10  -2   1    9.67    0.36
  10  -2   1   10.17    0.35
  10   2   1    9.63    0.30
  10   2   1    9.75    0.38
  12  -2   1   42.82    0.93
  12  -2   1   42.29    0.95
  12  -2   1   42.15    0.94
 -12  -2  -1   41.26    0.96
  12  -2   1   42.17    0.92
  12   2   1   41.20    1.01
  14  -2   1    8.56    0.38
  14  -2   1    8.09    0.37
  14  -2   1    7.45    0.36
  14  -2   1    8.09    0.36
 -14  -2  -1    8.65    0.40
  14   2   1    7.71    0.40
 -16  -2  -1   21.09    0.70
  16   2   1   21.77    0.74
 -18  -2  -1   15.01    0.61
  18   2   1   14.14    0.62
 -17  -3   1    0.47    0.16
 -17   3   1    0.29    0.14
  17   3  -1    0.48    0.16
  15  -3  -1   17.17    0.56
 -15  -3   1   16.07    0.58
  15  -3  -1   16.50    0.58
  15   3  -1   15.58    0.60
  13  -3  -1   11.21    0.44
 -13  -3   1   12.19    0.46
  13  -3  -1   12.12    0.43
  13   3  -1   11.88    0.48
 -13   3   1   11.43    0.41
  11  -3  -1   30.17    0.66
 -11  -3   1   29.87    0.75
  11  -3  -1   31.30    0.72
  11  -3  -1   29.92    0.77
  11   3  -1   30.51    0.79
 -11   3   1   30.81    0.72
   9  -3  -1   16.36    0.49
  -9  -3   1   16.77    0.48
   9  -3  -1   16.51    0.44
  -9  -3   1   17.59    0.42
   9   3  -1   16.87    0.50
  -9   3   1   15.63    0.45
   9   3  -1   16.35    0.37
  -9   3   1   16.13    0.39
  -7  -3   1    2.85    0.15
  -7  -3   1    2.48    0.17
   7  -3  -1    2.74    0.18
   7  -3  -1    2.82    0.16
  -7   3   1    2.88    0.17
   7   3  -1    2.81    0.13
  -7   3   1    3.00    0.13
   7   3  -1    2.65    0.18
   5  -3  -1    0.17    0.07
   5  -3  -1    0.15    0.05
  -5  -3   1    0.14    0.06
  -5  -3   1    0.12    0.05
   5   3  -1    0.39    0.08
   5   3  -1    0.23    0.05
  -5   3   1    0.22    0.04
  -5   3   1    0.17    0.07
   3  -3  -1   50.10    0.88
  -3  -3   1   50.59    0.90
   3  -3  -1   51.87    0.96
  -3  -3   1   47.97    0.91
  -3   3   1   49.37    0.82
  -3   3   1   48.28    0.92
   3   3  -1   50.51    0.93
   3   3  -1   52.13    0.88
  -1  -3   1   40.56    0.78
  -1  -3   1   42.00    0.73
   1  -3  -1   41.04    0.78
   1  -3  -1   40.85    0.75
   1   3  -1   41.36    0.76
   1   3  -1   42.03    0.76
  -1   3   1   40.65    0.77
  -1   3   1   41.44    0.71
   1  -3   1   65.79    1.06
  -1  -3  -1   64.28    1.12
   1  -3   1   63.42    1.17
  -1  -3  -1   65.03    1.12
  -1   3  -1   65.11    1.10
   1   3   1   65.06    1.11
   1   3   1   63.73    1.12
   3  -3   1   80.32    1.46
   3  -3   1   80.11    1.31
  -3  -3  -1   81.19    1.39
  -3  -3  -1   84.10    1.36
   3   3   1   79.31    1.41
   3   3   1   80.56    1.37
  -3   3  -1   82.68    1.41
  -3   3  -1   79.72    1.35
   5  -3   1   22.12    0.45
   5  -3   1   22.12    0.55
  -5  -3  -1   22.45    0.44
  -5  -3  -1   23.26    0.53
  -5   3  -1   22.61    0.54
  -5   3  -1   22.47    0.47
   5   3   1   22.25    0.48
   5   3   1   21.66    0.54
   7  -3   1   13.59    0.41
  -7  -3  -1   13.80    0.31
   7  -3   1   14.09    0.36
   7  -3   1   14.34    0.44
  -7  -3  -1   14.00    0.41
   7   3   1   13.44    0.43
  -7   3  -1   13.46    0.36
   7   3   1   13.91    0.35
   9  -3   1   18.08    0.50
  -9  -3  -1   17.14    0.51
   9  -3   1   17.52    0.52
   9  -3   1   17.15    0.45
   9   3   1   17.27    0.53
   9   3   1   17.82    0.44
  -9   3  -1   18.04    0.46
 -11  -3  -1    0.08    0.09
  11  -3   1    0.08    0.10
  11  -3   1   -0.04    0.09
  11  -3   1    0.00    0.08
 -11   3  -1    0.09    0.07
  11   3   1   -0.04    0.07
  13  -3   1   17.73    0.55
  13  -3   1   18.26    0.58
 -13  -3  -1   18.46    0.60
 -13   3  -1   17.14    0.56
  13   3   1   18.66    0.63
  15  -3   1    1.32    0.21
 -15  -3  -1    1.37    0.20
  15   3   1    0.95    0.19
 -15   3  -1    1.01    0.18
 -17  -3  -1    1.56    0.25
  17   3   1    1.63    0.24
 -18   4   1    2.03    0.26
 -16  -4   1   -0.10    0.11
  16  -4  -1    0.15    0.14
  16   4  -1    0.21    0.13
 -14  -4   1   44.45    1.08
  14  -4  -1   44.05    1.09
  14   4  -1   44.36    1.13
 -14   4   1   43.52    1.02
  12  -4  -1   81.89    1.54
 -12  -4   1   81.95    1.62
  12  -4  -1   79.21    1.66
  12   4  -1   84.39    1.70
 -12   4   1   81.21    1.59
  10  -4  -1   13.18    0.41
  10  -4  -1   13.00    0.47
 -10  -4   1   13.37    0.46
  10   4  -1   12.85    0.47
 -10   4   1   12.92    0.44
   8  -4  -1   18.11    0.47
  -8  -4   1   18.41    0.52
   8  -4  -1   17.89    0.54
  -8  -4   1   18.92    0.45
  -8   4   1   19.02    0.53
   8   4  -1   17.55    0.42
   8   4  -1   18.07    0.53
  -6  -4   1    6.29    0.23
   6  -4  -1    6.64    0.29
  -6  -4   1    6.47    0.26
   6  -4  -1    6.00    0.23
   6   4  -1    6.48    0.22
  -6   4   1    6.39    0.17
   6   4  -1    6.21    0.27
  -6   4   1    6.45    0.27
  -4  -4   1    9.69    0.29
   4  -4  -1    9.22    0.27
   4  -4  -1    9.18    0.33
  -4  -4   1    9.60    0.30
  -4   4   1    9.24    0.32
  -4   4   1    9.39    0.21
   4   4  -1    9.37    0.28
   4   4  -1    9.97    0.32
  -2  -4   1   75.09    1.29
   2  -4  -1   74.59    1.29
   2  -4  -1   72.05    1.37
  -2  -4   1   77.47    1.36
  -2   4   1   74.07    1.24
   2   4  -1   75.50    1.33
   2   4  -1   75.02    1.31
   0  -4   1  104.67    1.85
   0  -4  -1  102.81    1.83
   0  -4  -1  108.84    1.77
   0  -4   1  107.76    1.73
   0   4  -1  107.28    1.80
   0   4   1  107.95    1.80
   0   4  -1  104.57    1.77
   0   4   1  103.91    1.75
   2  -4   1    3.18    0.19
  -2  -4  -1    3.62    0.18
  -2  -4  -1    3.50    0.16
   2  -4   1    3.42    0.14
   2   4   1    3.38    0.17
  -2   4  -1    3.36    0.14
  -2   4  -1    3.36    0.19
   2   4   1    3.34    0.17
   4  -4   1   26.91    0.66
  -4  -4  -1   27.50    0.62
   4  -4   1   27.12    0.54
  -4  -4  -1   27.34    0.55
  -4   4  -1   27.91    0.55
  -4   4  -1   27.34    0.64
   4   4   1   27.00    0.58
   4   4   1   27.58    0.62
  -6  -4  -1    9.17    0.25
  -6  -4  -1    9.74    0.34
   6  -4   1    9.54    0.28
   6  -4   1    9.17    0.36
  -6   4  -1    9.39    0.34
  -6   4  -1    9.56    0.28
   6   4   1    9.64    0.30
   6   4   1    8.72    0.34
   8  -4   1    1.44    0.17
   8  -4   1    1.09    0.12
  -8  -4  -1    1.25    0.15
   8   4   1    1.39    0.17
  -8   4  -1    1.40    0.16
  -8   4  -1    1.36    0.13
   8   4   1    1.40    0.13
 -10  -4  -1    6.17    0.31
  10  -4   1    6.29    0.32
 -10   4  -1    5.60    0.30
  10   4   1    6.07    0.32
 -12  -4  -1    1.66    0.20
  12  -4   1    1.42    0.20
 -12   4  -1    1.74    0.19
  12   4   1    1.86    0.22
 -14  -4  -1    0.35    0.14
  14  -4   1    0.34    0.14
 -14   4  -1    0.28    0.12
  14   4   1    0.69    0.17
 -16  -4  -1    0.25    0.15
  16  -4   1    0.28    0.16
  16   4   1    0.09    0.12
  17  -5  -1    1.14    0.23
 -17  -5   1    1.56    0.25
 -15  -5   1   -0.01    0.12
  15  -5  -1   -0.12    0.11
 -15   5   1    0.21    0.13
  15   5  -1   -0.11    0.10
  13  -5  -1    0.07    0.11
 -13  -5   1    0.11    0.12
 -13   5   1    0.02    0.11
  13   5  -1   -0.10    0.09
  11  -5  -1   25.38    0.75
  11  -5  -1   24.64    0.64
 -11  -5   1   24.93    0.71
  11   5  -1   25.84    0.75
 -11   5   1   24.74    0.71
   9  -5  -1   13.68    0.41
  -9  -5   1   11.73    0.44
   9  -5  -1   13.57    0.49
   9   5  -1   12.75    0.48
  -9   5   1   13.67    0.47
  -7  -5   1    9.12    0.35
   7  -5  -1    8.89    0.37
   7  -5  -1    9.64    0.32
  -7  -5   1    9.81    0.31
  -7   5   1    9.67    0.37
   7   5  -1    9.42    0.37
   7   5  -1    9.22    0.30
   5  -5  -1   28.54    0.63
  -5  -5   1   28.07    0.66
   5  -5  -1   27.89    0.72
  -5  -5   1   29.26    0.65
  -5   5   1   28.89    0.70
   5   5  -1   30.10    0.69
   5   5  -1   28.17    0.62
   3  -5  -1    4.95    0.25
  -3  -5   1    4.97    0.22
  -3  -5   1    5.40    0.23
   3  -5  -1    5.18    0.22
   3   5  -1    5.03    0.22
   3   5  -1    5.12    0.23
  -3   5   1    5.22    0.26
  -1  -5   1   20.80    0.48
  -1  -5   1   20.72    0.53
   1  -5  -1   19.89    0.52
   1  -5  -1   20.40    0.49
   1   5  -1   20.52    0.49
  -1   5   1   20.50    0.44
  -1   5   1   20.27    0.53
   1   5  -1   20.60    0.52
  -1  -5  -1   19.13    0.48
   1  -5   1   18.36    0.43
   1  -5   1   19.41    0.52
  -1  -5  -1   19.50    0.48
   1   5   1   19.68    0.46
   1   5   1   18.76    0.49
  -1   5  -1   19.20    0.51
  -1   5  -1   19.15    0.44
  -3  -5  -1    3.72    0.21
  -3  -5  -1    3.69    0.18
   3  -5   1    3.29    0.22
   3  -5   1    3.85    0.17
   3   5   1    3.47    0.20
  -3   5  -1    3.59    0.21
   3   5   1    3.76    0.20
  -3   5  -1    3.85    0.17
  -5  -5  -1    1.25    0.12
   5  -5   1    1.20    0.12
   5  -5   1    1.18    0.16
  -5  -5  -1    1.33    0.16
   5   5   1    1.10    0.13
  -5   5  -1    1.14    0.16
   5   5   1    1.18    0.14
   7  -5   1    0.68    0.15
  -7  -5  -1    0.82    0.14
   7   5   1    0.89    0.12
  -7   5  -1    0.78    0.14
   7   5   1    0.71    0.13
  -9  -5  -1    0.41    0.12
   9  -5   1    0.40    0.12
   9   5   1    0.31    0.09
  -9   5  -1    0.46    0.12
   9   5   1    0.37    0.13
 -11  -5  -1    4.58    0.30
  11  -5   1    4.77    0.31
  11   5   1    4.99    0.32
 -11   5  -1    5.41    0.31
  13  -5   1   -0.02    0.10
 -13  -5  -1   -0.18    0.10
 -13   5  -1    0.16    0.12
  13   5   1    0.02    0.10
  15  -5   1    0.95    0.21
 -15  -5  -1    0.95    0.21
 -15   5  -1    1.18    0.22
  15   5   1    1.01    0.22
  16  -6  -1    9.34    0.50
  14  -6  -1    5.65    0.39
 -14  -6   1    5.63    0.37
 -14   6   1    6.64    0.38
  14   6  -1    5.90    0.39
 -12  -6   1    3.84    0.30
  12  -6  -1    4.06    0.31
 -12   6   1    3.82    0.29
  12   6  -1    4.04    0.30
  10  -6  -1    0.05    0.11
 -10  -6   1    0.17    0.11
  10   6  -1    0.12    0.10
 -10   6   1    0.01    0.09
  -8  -6   1   42.63    0.97
   8  -6  -1   42.75    1.05
   8  -6  -1   43.46    0.90
  -8   6   1   41.80    1.00
   8   6  -1   43.19    1.01
  -6  -6   1   22.46    0.60
  -6  -6   1   20.87    0.55
   6  -6  -1   20.59    0.64
   6  -6  -1   21.33    0.54
   6   6  -1   21.77    0.55
   6   6  -1   21.68    0.61
  -6   6   1   21.43    0.63
   4  -6  -1    9.81    0.33
   4  -6  -1    9.62    0.39
  -4  -6   1   10.39    0.36
  -4  -6   1   10.57    0.36
  -4   6   1    9.26    0.38
   4   6  -1   10.50    0.37
   4   6  -1   10.36    0.35
   2  -6  -1    6.20    0.30
  -2  -6   1    5.98    0.26
   2  -6  -1    5.52    0.25
  -2  -6   1    5.93    0.28
   2   6  -1    6.31    0.27
   2   6  -1    6.34    0.28
  -2   6   1    5.93    0.29
   0  -6  -1    1.67    0.16
   0  -6   1    1.95    0.15
   0  -6   1    1.97    0.18
   0  -6  -1    1.54    0.15
   0   6  -1    1.40    0.16
   0   6  -1    1.54    0.14
   0   6   1    1.60    0.16
  -2  -6  -1   -0.01    0.06
   2  -6   1    0.02    0.06
   2  -6   1   -0.11    0.07
  -2  -6  -1    0.04    0.08
   2   6   1   -0.02    0.08
  -2   6  -1    0.13    0.09
   2   6   1   -0.03    0.06
  -4  -6  -1   37.48    0.85
  -4  -6  -1   37.73    0.80
   4  -6   1   36.45    0.91
   4   6   1   37.43    0.82
   4   6   1   37.39    0.84
  -4   6  -1   37.36    0.88
  -6  -6  -1    1.34    0.17
   6  -6   1    1.63    0.20
   6   6   1    1.61    0.18
  -6   6  -1    1.74    0.19
   6   6   1    1.69    0.16
   8  -6   1    0.05    0.10
  -8  -6  -1    0.03    0.10
   8   6   1   -0.07    0.08
  -8   6  -1    0.03    0.10
   8   6   1   -0.15    0.07
  10  -6   1    7.53    0.41
 -10  -6  -1    7.89    0.39
 -10   6  -1    6.28    0.36
  10   6   1    7.97    0.40
  12  -6   1    0.62    0.18
 -12  -6  -1    0.69    0.18
 -12   6  -1    0.56    0.16
  12   6   1    0.70    0.17
 -14  -6  -1    0.06    0.13
  14  -6   1    0.14    0.14
  14   6   1    0.08    0.12
 -14   6  -1    0.28    0.15
 -16   6  -1    0.50    0.18
 -15   7   1    1.88    0.27
  13  -7  -1    0.03    0.13
 -13  -7   1    0.08    0.13
 -13   7   1    0.18    0.16
  13   7  -1    0.33    0.16
 -11  -7   1    3.54    0.28
  11  -7  -1    4.40    0.33
  11   7  -1    2.77    0.28
 -11   7   1    3.70    0.30
   9  -7  -1    6.62    0.38
  -9  -7   1    6.32    0.35
  -9   7   1    6.85    0.37
   9   7  -1    5.99    0.35
   7  -7  -1    0.76    0.16
  -7  -7   1    0.36    0.13
  -7   7   1    0.75    0.16
   7   7  -1    0.60    0.15
   5  -7  -1    6.46    0.29
  -5  -7   1    6.87    0.31
   5  -7  -1    6.40    0.35
  -5  -7   1    6.28    0.31
   5   7  -1    6.36    0.30
   5   7  -1    6.92    0.32
  -5   7   1    6.36    0.34
   3  -7  -1    1.15    0.18
  -3  -7   1    1.02    0.16
  -3  -7   1    0.93    0.14
   3  -7  -1    1.17    0.15
   3   7  -1    0.68    0.14
   3   7  -1    1.02    0.15
  -3   7   1    1.21    0.17
  -1  -7   1    7.00    0.29
  -1  -7   1    6.65    0.33
   1  -7  -1    7.23    0.31
   1  -7  -1    6.91    0.33
  -1   7   1    6.57    0.33
   1   7  -1    6.99    0.33
  -1  -7  -1    0.15    0.09
   1  -7   1   -0.04    0.09
  -1  -7  -1    0.19    0.10
   1   7   1    0.09    0.10
  -1   7  -1    0.10    0.10
   3  -7   1    5.37    0.31
  -3  -7  -1    5.04    0.28
  -3   7  -1    4.57    0.29
   3   7   1    5.23    0.28
   5  -7   1   10.18    0.45
  -5  -7  -1    9.84    0.41
  -5   7  -1   10.84    0.45
   5   7   1   10.61    0.41
   5   7   1   10.61    0.39
   7  -7   1    7.20    0.40
  -7  -7  -1    6.63    0.35
  -7   7  -1    6.85    0.37
   7   7   1    6.72    0.35
   7   7   1    7.14    0.32
   9  -7   1   -0.03    0.10
  -9  -7  -1   -0.09    0.10
   9   7   1    0.02    0.10
  -9   7  -1   -0.12    0.09
 -11  -7  -1    0.01    0.11
  11  -7   1    0.27    0.14
  11   7   1    0.19    0.13
 -11   7  -1    0.03    0.11
 -13  -7  -1    0.72    0.19
  13  -7   1    0.78    0.21
 -13   7  -1    0.98    0.21
  13   7   1    1.01    0.21
 -12  -8   1    1.17    0.21
  12  -8  -1    1.14    0.24
  12   8  -1    1.05    0.22
 -12   8   1    1.55    0.24
 -10  -8   1    0.68    0.18
  10  -8  -1    0.80    0.20
 -10   8   1    1.04    0.21
  10   8  -1    1.05    0.20
  -8  -8   1    2.24    0.23
   8  -8  -1    2.38    0.27
   8   8  -1    2.57    0.25
  -8   8   1    2.53    0.27
  -6  -8   1    0.15    0.12
   6  -8  -1    0.40    0.15
   6   8  -1    0.38    0.14
  -6   8   1    0.35    0.14
   4  -8  -1    0.55    0.15
  -4  -8   1    0.59    0.14
  -4   8   1    0.44    0.15
   4   8  -1    0.67    0.14
  -2  -8   1    4.72    0.29
   2  -8  -1    4.12    0.26
   2  -8  -1    4.12    0.28
  -2   8   1    3.99    0.28
   2   8  -1    4.20    0.28
   0  -8   1   37.59    0.97
   0  -8  -1   37.20    0.88
   0  -8  -1   37.68    0.93
   0   8   1   36.31    0.92
   0   8  -1   37.41    0.93
  -2  -8  -1   14.55    0.50
   2  -8   1   14.00    0.54
  -2   8  -1   13.72    0.52
   2   8   1   13.76    0.50
  -4  -8  -1    0.10    0.12
   4  -8   1    0.00    0.10
   4   8   1    0.10    0.10
  -4   8  -1    0.10    0.11
  -6  -8  -1   11.03    0.46
   6  -8   1   11.08    0.52
  -6   8  -1   11.54    0.50
   6   8   1   11.50    0.44
  -8  -8  -1    4.43    0.32
   8  -8   1    4.18    0.34
   8   8   1    4.52    0.32
  -8   8  -1    4.28    0.33
  10  -8   1    7.07    0.44
 -10  -8  -1    6.86    0.41
 -10   8  -1    6.86    0.43
  10   8   1    6.37    0.40
  12   8   1    1.04    0.22
 -11  -9   1    1.21    0.23
   9  -9  -1    0.22    0.16
  -9  -9   1    0.05    0.14
  -9   9   1    0.21    0.15
  -7  -9   1    7.39    0.40
   7  -9  -1    7.16    0.43
  -7   9   1    7.56    0.44
   5  -9  -1    1.33    0.24
  -5   9   1    1.22    0.22
   3  -9  -1    0.27    0.14
  -3   9   1    0.07    0.13
   3   9  -1    0.13    0.12
  -1  -9   1    3.21    0.27
   1  -9  -1    2.87    0.27
  -1   9   1    3.22    0.27
   1   9  -1    2.99    0.26
   1  -9   1   16.43    0.62
  -1   9  -1   15.84    0.59
   1   9   1   16.57    0.60
  -3  -9  -1   11.46    0.47
   3  -9   1   11.14    0.52
   3   9   1   10.99    0.47
  -3   9  -1   11.05    0.50
  -5  -9  -1   -0.11    0.10
   5  -9   1   -0.10    0.12
  -5   9  -1   -0.05    0.11
   5   9   1    0.03    0.11
  -7  -9  -1    5.77    0.37
   7  -9   1    5.54    0.40
  -7   9  -1    6.51    0.41
  -9  -9  -1    1.27    0.22
   6 -10  -1   13.37    0.61
   4 -10  -1    5.07    0.38
  -4  10   1    4.14    0.34
   2 -10  -1   18.15    0.68
   2  10  -1   18.97    0.66
  -2  10   1   18.65    0.68
   0 -10   1    3.11    0.30
   0  10   1    3.09    0.29
   0  10  -1    2.50    0.26
   2 -10   1    0.39    0.17
  -2  10  -1    0.55    0.17
   2  10   1    0.17    0.14
   4 -10   1    0.65    0.21
   4  10   1    0.55    0.17
  -4  10  -1    0.26    0.17
  -6 -10  -1    0.27    0.16
 -20   0   2    4.11    0.34
  18   0  -2    2.43    0.26
 -18   0   2    2.62    0.25
  16   0  -2    1.28    0.19
  16   0  -2    1.33    0.19
  14   0  -2    6.54    0.33
  14   0  -2    6.88    0.34
 -14   0   2    6.92    0.30
  12   0  -2   65.06    1.28
  12   0  -2   62.55    1.27
 -12   0   2   62.43    1.24
  10   0  -2    0.06    0.07
 -10   0   2   -0.03    0.05
  10   0  -2    0.04    0.04
  10   0  -2    0.00    0.06
   8   0  -2  269.71    4.38
  -8   0   2  269.31    4.42
   8   0  -2  271.16    4.28
   8   0  -2  277.33    4.18
   6   0  -2  524.33    8.43
   6   0  -2  519.27    7.96
   6   0  -2  513.72    8.04
  -6   0   2  521.66    8.42
  -4   0   2  225.10    3.48
  -4   0   2  231.30    3.66
   4   0  -2  230.61    3.52
   4   0  -2  225.65    3.60
  -2   0   2  237.33    3.60
   2   0  -2  229.38    3.75
   0   0   2    1.58    0.08
   0   0  -2    1.67    0.09
   0   0   2    1.87    0.08
   0   0  -2    1.49    0.07
  -2   0  -2   19.33    0.37
   2   0   2   19.13    0.36
   2   0   2   19.83    0.40
   2   0   2   19.25    0.39
   4   0   2   12.99    0.31
   4   0   2   13.13    0.33
   4   0   2   13.92    0.29
  -4   0  -2   12.85    0.30
   6   0   2   28.35    0.56
   6   0   2   27.88    0.58
   6   0   2   29.25    0.63
  -6   0  -2   28.13    0.58
   8   0   2    5.08    0.24
   8   0   2    5.16    0.19
  -8   0  -2    5.20    0.22
   8   0   2    5.24    0.22
  10   0   2  162.51    2.82
  10   0   2  162.79    2.69
 -10   0  -2  161.73    2.71
 -10   0  -2  160.54    2.71
  12   0   2   65.99    1.27
 -12   0  -2   65.08    1.31
  12   0   2   65.66    1.37
 -14   0  -2    2.03    0.20
  14   0   2    2.10    0.21
 -16   0  -2    0.12    0.11
  16   0   2   -0.03    0.11
  18   0   2    1.47    0.25
 -19  -1   2    0.33    0.14
 -19   1   2    0.08    0.11
  19   1  -2    0.18    0.15
  17  -1  -2   -0.04    0.10
 -17  -1   2   -0.09    0.10
  17  -1  -2    0.12    0.13
  17   1  -2    0.07    0.12
 -15  -1   2    0.21    0.11
  15  -1  -2    0.02    0.09
  15  -1  -2    0.22    0.12
 -15   1   2    0.13    0.10
  15   1  -2    0.03    0.10
 -13  -1   2   16.86    0.48
  13  -1  -2   16.82    0.51
  13  -1  -2   16.50    0.52
 -13  -1   2   16.83    0.52
 -13   1   2   17.67    0.51
  13   1  -2   16.75    0.54
  13   1  -2   16.40    0.54
  11  -1  -2    6.62    0.28
  11  -1  -2    7.11    0.28
 -11  -1   2    6.40    0.26
 -11   1   2    7.14    0.29
 -11   1   2    7.13    0.25
  11   1  -2    6.40    0.29
  11   1  -2    6.60    0.30
   9  -1  -2    0.15    0.07
  -9  -1   2    0.21    0.07
   9  -1  -2    0.23    0.07
  -9   1   2    0.14    0.08
  -9   1   2    0.13    0.05
   9   1  -2    0.17    0.08
   9   1  -2    0.24    0.08
   9   1  -2    0.20    0.05
  -7  -1   2   14.65    0.36
   7  -1  -2   14.15    0.34
   7  -1  -2   13.77    0.36
   7  -1  -2   13.82    0.38
   7   1  -2   14.46    0.38
   7   1  -2   14.85    0.28
   7   1  -2   14.79    0.38
  -7   1   2   14.52    0.33
  -5  -1   2   46.72    0.85
   5  -1  -2   46.53    0.83
   5  -1  -2   47.49    0.87
   5  -1  -2   47.04    0.81
   5   1  -2   46.94    0.73
   5   1  -2   45.76    0.86
   5   1  -2   47.89    0.84
  -5   1   2   47.24    0.80
   3  -1  -2  111.53    1.76
   3  -1  -2  110.49    1.84
  -3  -1   2  108.38    1.83
   3  -1  -2  110.56    1.75
   3   1  -2  113.75    1.82
  -3   1   2  111.75    1.75
   3   1  -2  111.94    1.70
   3   1  -2  113.47    1.76
   1  -1  -2  108.45    1.71
   1  -1  -2  108.34    1.70
  -1  -1   2  111.33    1.69
  -1  -1   2  110.17    1.77
   1  -1  -2  108.55    1.75
  -1   1   2  110.75    1.71
   1   1  -2  106.54    1.75
   1   1  -2  105.86    1.66
  -1  -1  -2  445.57    6.77
   1  -1   2  438.70    6.99
   1  -1   2  434.23    6.98
   1   1   2  438.60    6.78
  -1   1  -2  434.06    7.07
   1   1   2  451.41    7.01
   3  -1   2  125.64    1.98
   3  -1   2  125.44    1.92
  -3  -1  -2  123.07    1.97
   3  -1   2  120.14    2.03
  -3   1  -2  119.20    2.01
   3   1   2  124.41    1.96
   3   1   2  124.48    2.04
  -5  -1  -2    0.32    0.07
   5  -1   2    0.30    0.07
   5  -1   2    0.35    0.08
  -5  -1  -2    0.42    0.05
   5  -1   2    0.39    0.07
   5  -1   2    0.31    0.07
   5   1   2    0.37    0.07
   5   1   2    0.41    0.08
   7  -1   2   44.91    0.87
   7  -1   2   45.34    0.88
   7  -1   2   45.22    0.85
  -7  -1  -2   44.88    0.80
   7  -1   2   45.42    0.90
  -7  -1  -2   43.77    0.87
   7   1   2   45.75    0.93
   7   1   2   44.19    0.84
   9  -1   2    2.94    0.18
  -9  -1  -2    3.26    0.20
   9  -1   2    2.63    0.17
   9  -1   2    2.56    0.18
   9   1   2    2.48    0.16
  -9   1  -2    2.69    0.17
   9   1   2    2.49    0.19
  11  -1   2    4.10    0.25
  11  -1   2    4.19    0.23
 -11  -1  -2    3.85    0.24
  11  -1   2    3.93    0.22
  11   1   2    4.15    0.22
 -11   1  -2    4.35    0.24
  11   1   2    3.98    0.26
 -13  -1  -2    1.24    0.17
  13  -1   2    1.10    0.16
  13  -1   2    1.01    0.17
 -13   1  -2    1.46    0.18
  13   1   2    1.03    0.18
 -15  -1  -2    2.03    0.23
  15  -1   2    1.58    0.23
  15   1   2    1.73    0.22
 -15   1  -2    2.30    0.23
 -17  -1  -2    0.07    0.12
  17  -1   2    0.21    0.14
  17   1   2    0.34    0.15
  20  -2  -2    7.48    0.44
 -20   2   2    7.14    0.41
  18  -2  -2    0.09    0.13
 -18  -2   2    0.15    0.14
  18   2  -2   -0.12    0.10
 -16  -2   2    3.68    0.29
  16  -2  -2    3.74    0.28
  16   2  -2    4.34    0.32
 -16   2   2    3.79    0.27
  14  -2  -2    1.02    0.17
 -14  -2   2    1.12    0.17
  14  -2  -2    1.19    0.17
 -14   2   2    1.40    0.18
  14   2  -2    1.24    0.19
 -12  -2   2    1.69    0.18
 -12  -2   2    1.64    0.15
  12  -2  -2    1.37    0.16
  12  -2  -2    1.61    0.18
  12  -2  -2    1.80    0.15
 -12   2   2    1.77    0.15
  12   2  -2    1.70    0.19
  10  -2  -2    5.26    0.24
  10  -2  -2    5.36    0.26
  10  -2  -2    5.18    0.21
 -10  -2   2    5.57    0.23
 -10  -2   2    5.40    0.25
 -10   2   2    5.69    0.23
  10   2  -2    5.41    0.27
   8  -2  -2    2.88    0.14
  -8  -2   2    3.13    0.18
  -8  -2   2    2.88    0.16
   8  -2  -2    3.32    0.18
   8  -2  -2    2.87    0.18
   8   2  -2    2.87    0.11
   8   2  -2    3.21    0.19
  -8   2   2    3.09    0.16
  -6  -2   2    7.06    0.23
  -6  -2   2    7.52    0.25
   6  -2  -2    6.98    0.23
   6  -2  -2    7.43    0.19
   6  -2  -2    7.12    0.26
   6   2  -2    7.43    0.17
  -6   2   2    7.08    0.23
   6   2  -2    7.47    0.26
   4  -2  -2   80.72    1.34
  -4  -2   2   78.17    1.38
   4  -2  -2   82.38    1.42
   4  -2  -2   78.80    1.27
  -4  -2   2   81.26    1.34
  -4   2   2   80.68    1.35
   4   2  -2   82.95    1.28
   2  -2  -2  991.92   15.10
   2  -2  -2  998.48   15.80
  -2  -2   2  923.62   15.78
  -2  -2   2  993.47   15.03
   2   2  -2  974.80   15.67
   2   2  -2 1000.00   15.06
  -2   2   2  951.60   15.27
   0  -2  -2  248.11    3.75
   0  -2   2  236.32    3.80
   0  -2   2  236.04    3.60
   0  -2  -2  234.79    3.65
   0  -2   2  227.45    3.65
   0   2  -2  236.79    3.73
   0   2   2  235.64    3.66
   0   2   2  233.28    3.81
   2  -2   2   16.89    0.38
  -2  -2  -2   16.78    0.30
  -2  -2  -2   16.87    0.38
   2  -2   2   16.63    0.30
   2  -2   2   16.83    0.39
  -2   2  -2   16.37    0.36
   2   2   2   16.93    0.38
   2   2   2   15.81    0.36
  -4  -2  -2    9.34    0.28
   4  -2   2    8.84    0.28
   4  -2   2    9.12    0.28
  -4  -2  -2    9.58    0.18
   4  -2   2    9.31    0.22
   4   2   2    9.36    0.26
  -4   2  -2    9.10    0.26
   4   2   2    9.43    0.29
  -6  -2  -2    2.42    0.16
   6  -2   2    2.84    0.14
   6  -2   2    2.86    0.17
   6  -2   2    2.82    0.17
  -6  -2  -2    2.82    0.10
  -6   2  -2    2.94    0.16
   6   2   2    2.51    0.17
   6   2   2    2.94    0.15
  -8  -2  -2    8.75    0.32
   8  -2   2    8.76    0.31
   8  -2   2    8.77    0.32
   8  -2   2    8.75    0.29
   8   2   2    8.86    0.34
  -8   2  -2    9.11    0.31
   8   2   2    8.63    0.28
  10  -2   2   73.97    1.36
 -10  -2  -2   74.35    1.42
  10  -2   2   73.16    1.40
  10  -2   2   74.10    1.39
  10  -2   2   74.03    1.42
  10   2   2   71.58    1.48
  10   2   2   72.26    1.33
  12  -2   2   33.24    0.79
  12  -2   2   33.83    0.82
  12  -2   2   34.05    0.81
  12  -2   2   34.26    0.81
 -12  -2  -2   32.80    0.83
  12   2   2   31.73    0.87
 -12   2  -2   34.01    0.77
  14  -2   2    0.18    0.12
 -14  -2  -2    0.40    0.14
  14  -2   2    0.44    0.13
  14   2   2   -0.07    0.09
 -16  -2  -2    0.11    0.13
  16   2   2    0.11    0.13
 -18  -2  -2    1.09    0.22
 -19  -3   2    0.13    0.15
  19   3  -2    0.31    0.17
  17  -3  -2    1.71    0.23
 -17  -3   2    1.68    0.22
 -17   3   2    2.08    0.24
  17   3  -2    2.39    0.27
  15  -3  -2    0.10    0.11
 -15  -3   2    0.14    0.11
  15  -3  -2    0.33    0.13
 -15   3   2    0.47    0.14
  15   3  -2    0.07    0.12
  13  -3  -2   21.86    0.62
  13  -3  -2   22.59    0.66
 -13  -3   2   21.90    0.65
 -13   3   2   21.29    0.59
  13   3  -2   22.83    0.68
 -11  -3   2    0.37    0.09
  11  -3  -2    0.28    0.11
  11  -3  -2    0.18    0.09
 -11  -3   2    0.23    0.10
  11   3  -2    0.26    0.10
 -11   3   2    0.26    0.09
   9  -3  -2    0.73    0.09
  -9  -3   2    0.71    0.11
   9  -3  -2    0.73    0.13
   9  -3  -2    0.70    0.11
  -9  -3   2    0.71    0.12
   9   3  -2    0.74    0.13
  -9   3   2    0.75    0.12
   9   3  -2    0.66    0.08
   7  -3  -2   22.50    0.53
   7  -3  -2   24.07    0.59
  -7  -3   2   23.85    0.56
  -7  -3   2   23.38    0.53
   7   3  -2   23.47    0.58
  -7   3   2   23.61    0.45
  -7   3   2   24.92    0.56
   7   3  -2   23.24    0.45
   5  -3  -2   35.03    0.69
  -5  -3   2   35.17    0.70
  -5  -3   2   34.81    0.69
   5  -3  -2   35.02    0.75
   5   3  -2   35.27    0.74
  -5   3   2   34.35    0.71
  -5   3   2   35.42    0.58
   5   3  -2   35.64    0.64
  -3  -3   2   17.25    0.38
  -3  -3   2   16.83    0.40
   3  -3  -2   16.70    0.39
   3  -3  -2   15.62    0.41
  -3   3   2   17.02    0.41
   3   3  -2   16.93    0.41
   3   3  -2   16.91    0.36
  -1  -3   2    6.19    0.18
   1  -3  -2    6.17    0.21
   1  -3  -2    6.22    0.21
  -1  -3   2    6.08    0.22
  -1   3   2    6.05    0.16
  -1   3   2    6.31    0.22
   1   3  -2    5.90    0.20
   1   3  -2    6.28    0.20
  -1  -3  -2    1.04    0.11
   1  -3   2    0.89    0.11
   1  -3   2    1.27    0.07
  -1  -3  -2    1.06    0.09
  -1   3  -2    0.91    0.09
  -1   3  -2    0.87    0.10
   1   3   2    0.96    0.09
   1   3   2    1.08    0.10
  -3  -3  -2   40.74    0.71
   3  -3   2   41.08    0.69
   3  -3   2   40.03    0.83
   3  -3   2   40.04    0.80
  -3  -3  -2   41.38    0.80
   3   3   2   40.68    0.77
   3   3   2   39.98    0.80
  -3   3  -2   41.95    0.77
   5  -3   2  173.28    2.86
  -5  -3  -2  176.28    2.79
  -5  -3  -2  174.50    2.86
   5  -3   2  175.71    2.98
   5  -3   2  176.12    2.74
   5   3   2  175.36    2.94
  -5   3  -2  173.00    2.86
   5   3   2  174.89    2.81
   7  -3   2    1.79    0.16
   7  -3   2    1.63    0.12
   7  -3   2    1.58    0.16
  -7  -3  -2    1.70    0.16
  -7   3  -2    1.36    0.13
   7   3   2    1.57    0.15
   7   3   2    1.38    0.12
  -9  -3  -2    4.36    0.25
   9  -3   2    4.51    0.25
   9  -3   2    4.60    0.22
   9  -3   2    4.62    0.26
   9   3   2    4.43    0.21
   9   3   2    4.87    0.27
  -9   3  -2    4.44    0.22
 -11  -3  -2    7.13    0.34
  11  -3   2    6.62    0.33
  11  -3   2    6.81    0.33
  11   3   2    6.34    0.34
 -11   3  -2    7.10    0.31
  11   3   2    7.24    0.29
 -13  -3  -2    0.54    0.14
  13  -3   2    0.18    0.12
  13  -3   2    0.42    0.13
  13   3   2    0.26    0.12
 -15  -3  -2    0.44    0.16
  15  -3   2    0.65    0.17
  15   3   2    0.97    0.19
 -17  -3  -2   13.06    0.57
  17   3   2   12.48    0.58
 -18  -4   2    0.24    0.16
 -18   4   2    0.40    0.16
  18   4  -2    0.41    0.15
  16  -4  -2   17.83    0.64
 -16  -4   2   17.00    0.63
  16   4  -2   17.28    0.66
 -14  -4   2   21.96    0.68
  14  -4  -2   21.54    0.69
  14  -4  -2   21.85    0.64
  14   4  -2   22.45    0.73
 -14   4   2   22.63    0.65
 -12  -4   2    1.49    0.18
  12  -4  -2    1.82    0.20
  12  -4  -2    1.96    0.19
 -12   4   2    2.00    0.20
  12   4  -2    2.38    0.22
 -10  -4   2   11.94    0.42
  10  -4  -2   12.06    0.39
  10  -4  -2   10.97    0.42
 -10  -4   2   11.06    0.35
 -10   4   2   10.53    0.39
  10   4  -2   11.21    0.43
  -8  -4   2    0.00    0.07
   8  -4  -2    0.00    0.07
   8  -4  -2    0.00    0.06
  -8  -4   2    0.01    0.06
  -8   4   2    0.03    0.07
   8   4  -2   -0.05    0.06
   8   4  -2    0.06    0.05
  -6  -4   2   21.31    0.52
   6  -4  -2   22.63    0.58
  -6  -4   2   22.42    0.52
   6  -4  -2   21.56    0.51
   6   4  -2   21.92    0.47
  -6   4   2   21.68    0.55
   6   4  -2   22.14    0.57
   4  -4  -2   49.33    0.93
  -4  -4   2   50.13    0.93
   4  -4  -2   48.49    1.00
  -4  -4   2   48.85    0.96
   4   4  -2   51.56    0.99
  -4   4   2   49.76    0.98
   4   4  -2   51.03    0.91
   2  -4  -2   81.10    1.43
  -2  -4   2   84.99    1.40
   2  -4  -2   84.98    1.50
  -2  -4   2   81.32    1.49
  -2   4   2   83.20    1.47
  -2   4   2   80.57    1.35
   2   4  -2   83.67    1.43
   2   4  -2   84.11    1.46
   0  -4   2   34.06    0.74
   0  -4   2   35.71    0.64
   0  -4  -2   34.70    0.71
   0  -4  -2   35.20    0.70
   0   4   2   35.62    0.72
   0   4   2   32.92    0.65
   0   4  -2   33.89    0.71
   0   4  -2   35.18    0.69
  -2  -4  -2    3.05    0.18
   2  -4   2    3.02    0.18
   2  -4   2    3.06    0.13
  -2  -4  -2    2.93    0.14
  -2   4  -2    2.84    0.17
   2   4   2    3.22    0.18
   2   4   2    2.97    0.16
  -2   4  -2    3.20    0.15
  -4  -4  -2   94.66    1.59
  -4  -4  -2   96.60    1.68
   4  -4   2   93.34    1.53
   4  -4   2   93.59    1.75
  -4   4  -2   93.56    1.69
   4   4   2   94.61    1.63
   4   4   2   96.57    1.70
  -4   4  -2   94.62    1.62
   6  -4   2  126.76    2.05
   6  -4   2  126.15    2.29
  -6  -4  -2  125.54    2.19
  -6   4  -2  127.52    2.15
  -6   4  -2  127.04    2.21
   6   4   2  126.52    2.24
   6   4   2  126.49    2.13
   8  -4   2   -0.01    0.08
  -8  -4  -2    0.00    0.08
  -8   4  -2   -0.03    0.08
   8   4   2    0.09    0.09
   8   4   2   -0.05    0.05
  -8   4  -2   -0.07    0.05
  10  -4   2    3.31    0.25
 -10  -4  -2    3.30    0.24
  10   4   2    3.32    0.20
  10   4   2    3.52    0.25
 -10   4  -2    3.52    0.24
 -12  -4  -2    2.07    0.22
  12  -4   2    1.69    0.22
 -12   4  -2    2.07    0.22
  12   4   2    2.27    0.23
  14  -4   2    1.30    0.22
 -14  -4  -2    1.59    0.22
  14   4   2    1.31    0.22
 -14   4  -2    1.33    0.21
 -16  -4  -2   17.23    0.66
  16   4   2   17.64    0.70
 -17  -5   2    2.67    0.28
  17  -5  -2    3.14    0.32
  17   5  -2    2.36    0.28
  15  -5  -2   16.92    0.64
 -15  -5   2   17.67    0.63
 -15   5   2   15.41    0.57
  15   5  -2   15.84    0.63
  13  -5  -2   18.83    0.57
  13  -5  -2   18.60    0.64
 -13  -5   2   17.88    0.61
  13   5  -2   18.44    0.65
 -13   5   2   18.83    0.60
 -11  -5   2   19.64    0.60
  11  -5  -2   20.15    0.64
  11  -5  -2   19.96    0.56
 -11   5   2   19.04    0.59
  11   5  -2   19.51    0.63
   9  -5  -2   17.42    0.58
  -9  -5   2   19.66    0.51
   9  -5  -2   19.99    0.53
  -9  -5   2   17.79    0.54
   9   5  -2   19.07    0.59
  -9   5   2   19.01    0.57
  -7  -5   2    0.51    0.11
   7  -5  -2    0.65    0.13
   7  -5  -2    0.57    0.11
  -7  -5   2    0.83    0.12
   7   5  -2    0.52    0.09
  -7   5   2    0.70    0.13
   7   5  -2    0.61    0.12
   5  -5  -2    0.10    0.08
   5  -5  -2    0.09    0.07
  -5  -5   2    0.03    0.06
  -5  -5   2    0.03    0.06
   5   5  -2   -0.01    0.06
   5   5  -2    0.04    0.07
  -5   5   2    0.09    0.07
   3  -5  -2    4.60    0.24
   3  -5  -2    5.37    0.23
  -3  -5   2    4.82    0.24
  -3  -5   2    5.14    0.22
   3   5  -2    5.36    0.24
   3   5  -2    5.24    0.23
  -3   5   2    5.74    0.26
   1  -5  -2   13.73    0.39
  -1  -5   2   13.25    0.41
   1  -5  -2   13.45    0.39
  -1  -5   2   12.92    0.34
  -1   5   2   13.27    0.41
  -1   5   2   12.86    0.31
   1   5  -2   12.61    0.38
   1   5  -2   13.10    0.37
   1  -5   2    2.19    0.13
   1  -5   2    2.21    0.17
  -1  -5  -2    1.99    0.15
  -1  -5  -2    2.17    0.17
  -1   5  -2    2.16    0.17
   1   5   2    1.85    0.13
   1   5   2    2.37    0.17
  -1   5  -2    2.35    0.15
  -3  -5  -2    5.25    0.25
   3  -5   2    4.77    0.18
   3  -5   2    5.40    0.27
  -3  -5  -2    4.86    0.20
  -3   5  -2    5.10    0.21
   3   5   2    5.01    0.23
   3   5   2    5.21    0.23
  -3   5  -2    4.80    0.25
   5  -5   2   14.63    0.49
  -5  -5  -2   15.29    0.47
   5   5   2   14.64    0.43
   5   5   2   15.70    0.46
  -5   5  -2   14.57    0.39
  -5   5  -2   15.30    0.48
  -7  -5  -2    1.18    0.16
   7  -5   2    1.30    0.17
   7   5   2    1.40    0.17
   7   5   2    1.20    0.14
  -7   5  -2    1.18    0.16
  -9  -5  -2    5.66    0.31
   9  -5   2    5.71    0.33
  -9   5  -2    5.22    0.30
   9   5   2    5.51    0.26
   9   5   2    5.27    0.30
 -11  -5  -2    0.45    0.13
  11  -5   2    0.19    0.12
 -11   5  -2    0.24    0.13
  11   5   2    0.38    0.13
  13  -5   2    2.92    0.28
 -13  -5  -2    2.85    0.27
  13   5   2    3.31    0.30
 -13   5  -2    3.15    0.27
 -15  -5  -2   -0.01    0.12
  15  -5   2    0.46    0.18
 -15   5  -2    0.56    0.18
  15   5   2    0.27    0.16
 -16  -6   2    4.90    0.37
  16  -6  -2    4.37    0.35
  16   6  -2    4.81    0.37
  14  -6  -2    8.10    0.44
 -14  -6   2    9.43    0.45
 -14   6   2    8.45    0.42
  14   6  -2    7.69    0.43
 -12  -6   2    0.06    0.11
  12  -6  -2    0.14    0.13
  12   6  -2    0.21    0.12
 -12   6   2    0.22    0.13
  10  -6  -2    3.35    0.28
 -10  -6   2    2.93    0.24
  10  -6  -2    3.29    0.23
 -10   6   2    4.44    0.29
  10   6  -2    3.68    0.28
   8  -6  -2   19.15    0.53
  -8  -6   2   19.37    0.56
   8  -6  -2   19.25    0.62
  -8   6   2   18.53    0.59
   8   6  -2   18.99    0.60
  -6  -6   2    9.30    0.34
   6  -6  -2    8.97    0.39
  -6  -6   2    8.67    0.35
   6  -6  -2    9.64    0.34
  -6   6   2    9.27    0.39
   6   6  -2    9.24    0.38
   6   6  -2    9.35    0.32
   4  -6  -2   10.04    0.40
   4  -6  -2   10.20    0.35
  -4  -6   2   10.29    0.35
  -4  -6   2   11.61    0.39
  -4   6   2   10.13    0.39
   4   6  -2   10.12    0.37
   4   6  -2   10.47    0.35
   2  -6  -2    0.09    0.09
  -2  -6   2    0.11    0.08
   2  -6  -2    0.05    0.08
  -2  -6   2    0.16    0.08
   2   6  -2    0.06    0.07
   2   6  -2    0.09    0.08
  -2   6   2    0.12    0.08
   0  -6   2   24.24    0.66
   0  -6  -2   23.84    0.61
   0  -6   2   23.82    0.54
   0  -6  -2   23.46    0.60
   0   6  -2   24.16    0.63
   0   6  -2   25.34    0.58
   0   6   2   25.25    0.64
  -2  -6  -2    3.51    0.20
  -2  -6  -2    3.52    0.23
   2  -6   2    3.51    0.24
   2   6   2    3.47    0.20
  -2   6  -2    3.51    0.23
   2   6   2    3.82    0.23
  -2   6  -2    3.30    0.18
   4  -6   2   18.99    0.60
  -4  -6  -2   18.10    0.55
   4   6   2   19.24    0.53
  -4   6  -2   19.32    0.58
   4   6   2   18.99    0.53
   6  -6   2    8.42    0.40
  -6  -6  -2    7.74    0.35
  -6   6  -2    8.04    0.38
   6   6   2    7.83    0.32
   6   6   2    8.16    0.36
  -8  -6  -2    1.73    0.20
   8  -6   2    1.41    0.20
   8   6   2    1.73    0.19
   8   6   2    1.46    0.17
  -8   6  -2    1.25    0.19
 -10  -6  -2    0.95    0.18
  10  -6   2    0.96    0.19
 -10   6  -2    0.79    0.17
  10   6   2    1.00    0.18
 -12  -6  -2    0.60    0.16
  12  -6   2    1.07    0.21
  12   6   2    0.74    0.18
 -12   6  -2    0.64    0.18
  14  -6   2    0.85    0.20
 -14  -6  -2    1.14    0.22
  14   6   2    1.27    0.23
 -14   6  -2    1.38    0.21
 -15   7   2    0.02    0.14
  13  -7  -2    0.88    0.19
 -13  -7   2    0.81    0.18
 -13   7   2    1.13    0.22
  13   7  -2    0.78    0.19
  11  -7  -2    2.21    0.26
 -11  -7   2    1.92    0.23
  11   7  -2    2.22    0.26
 -11   7   2    2.13    0.25
   9  -7  -2    0.02    0.10
  -9  -7   2    0.15    0.12
  -9   7   2    0.16    0.12
   9   7  -2    0.19    0.12
   7  -7  -2    0.38    0.12
   7  -7  -2    0.28    0.13
  -7  -7   2    0.34    0.13
   7   7  -2    0.52    0.14
  -7   7   2    0.22    0.11
  -5  -7   2    1.05    0.16
   5  -7  -2    1.19    0.18
  -5  -7   2    0.79    0.14
   5  -7  -2    0.89    0.14
   5   7  -2    0.74    0.13
   5   7  -2    0.74    0.14
  -5   7   2    0.81    0.16
   3  -7  -2    6.32    0.29
  -3  -7   2    6.01    0.31
  -3  -7   2    6.45    0.29
   3  -7  -2    6.39    0.33
   3   7  -2    5.88    0.30
   3   7  -2    6.49    0.30
  -3   7   2    5.74    0.31
   1  -7  -2    0.49    0.12
   1  -7  -2    0.51    0.12
  -1  -7   2    0.44    0.13
   1   7  -2    0.34    0.12
  -1   7   2    0.29    0.11
   1  -7   2    8.95    0.40
  -1  -7  -2    9.97    0.37
  -1  -7  -2    8.97    0.37
   1   7   2    9.73    0.39
  -1   7  -2   10.14    0.40
   3  -7   2    2.09    0.21
  -3  -7  -2    2.10    0.21
   3   7   2    2.13    0.19
  -3   7  -2    2.08    0.21
  -5  -7  -2    0.21    0.11
   5  -7   2    0.23    0.12
  -5   7  -2    0.16    0.11
   5   7   2    0.28    0.11
   5   7   2    0.15    0.10
   7  -7   2    2.66    0.27
  -7  -7  -2    2.08    0.23
   7   7   2    2.52    0.23
  -7   7  -2    2.36    0.24
   7   7   2    1.86    0.20
   9  -7   2    0.21    0.14
  -9  -7  -2   -0.01    0.11
  -9   7  -2    0.15    0.12
   9   7   2    0.22    0.12
  11  -7   2    3.03    0.30
 -11  -7  -2    2.88    0.27
  11   7   2    3.19    0.28
 -11   7  -2    3.53    0.31
  13  -7   2    0.18    0.15
 -13   7  -2   -0.02    0.13
  13   7   2    0.18    0.14
 -12  -8   2    0.99    0.20
  12  -8  -2    1.44    0.25
  12   8  -2    1.50    0.24
 -12   8   2    1.53    0.25
  10  -8  -2    9.84    0.51
 -10  -8   2    9.56    0.45
  10   8  -2    9.95    0.48
 -10   8   2   10.97    0.50
  -8  -8   2    2.00    0.22
   8  -8  -2    2.38    0.27
   8   8  -2    1.59    0.23
  -8   8   2    1.36    0.21
  -6  -8   2   15.64    0.53
   6  -8  -2   16.21    0.60
   6   8  -2   16.26    0.57
  -6   8   2   15.33    0.58
   4  -8  -2    0.10    0.11
   4  -8  -2   -0.01    0.10
  -4  -8   2    0.16    0.12
   4   8  -2    0.07    0.10
  -4   8   2    0.09    0.11
   2  -8  -2    0.47    0.14
  -2  -8   2    0.27    0.13
   2  -8  -2    0.28    0.11
  -2   8   2    0.70    0.16
   2   8  -2    0.38    0.12
   0  -8  -2    0.09    0.11
   0  -8  -2    0.14    0.11
   0  -8   2    0.21    0.12
   0   8  -2    0.07    0.11
   0   8   2    0.04    0.10
   2  -8   2    0.39    0.14
  -2  -8  -2    0.22    0.12
   2   8   2    0.30    0.13
  -2   8  -2    0.18    0.12
   4  -8   2    3.50    0.30
  -4  -8  -2    3.19    0.25
   4   8   2    4.22    0.27
  -4   8  -2    2.97    0.27
  -6  -8  -2   -0.06    0.11
   6  -8   2   -0.14    0.10
   6   8   2    0.08    0.11
  -6   8  -2    0.03    0.12
   8  -8   2   -0.09    0.11
  -8  -8  -2    0.10    0.13
  -8   8  -2    0.06    0.12
 -10  -8  -2    2.22    0.26
  10  -8   2    2.26    0.27
 -10   8  -2    1.88    0.25
  10   8   2    2.02    0.26
  12   8   2    0.80    0.20
 -11  -9   2    2.94    0.29
  11   9  -2    2.84    0.31
  -9  -9   2    1.42    0.23
   9  -9  -2    2.20    0.27
  -9   9   2    1.72    0.27
   7  -9  -2    6.77    0.41
  -7   9   2    7.03    0.43
   5  -9  -2    2.12    0.25
  -5   9   2    2.27    0.26
   3  -9  -2    0.17    0.14
  -3  -9   2    0.33    0.14
   3   9  -2    0.23    0.13
  -3   9   2    0.14    0.12
  -1  -9   2    3.81    0.31
   1  -9  -2    3.00    0.25
  -1   9   2    3.41    0.28
   1   9  -2    3.02    0.27
   1  -9   2    0.27    0.14
  -1  -9  -2    0.29    0.13
  -1   9  -2    0.32    0.14
   1   9   2    0.47    0.15
  -3  -9  -2    1.43    0.21
   3  -9   2    1.12    0.21
   3   9   2    1.09    0.19
  -3   9  -2    0.66    0.18
  -5  -9  -2    0.72    0.18
   5  -9   2    0.73    0.20
  -5   9  -2    0.82    0.19
   5   9   2    1.02    0.18
   7  -9   2    0.17    0.17
  -7  -9  -2    0.26    0.16
  -7   9  -2    0.07    0.15
   6 -10  -2   13.67    0.62
   4 -10  -2    6.22    0.41
  -4  10   2    6.60    0.42
  -2 -10   2    1.78    0.25
   2  10  -2    1.62    0.23
  -2  10   2    1.22    0.22
   0 -10   2    1.16    0.23
   0  10  -2    1.08    0.23
   0  10   2    1.20    0.22
   2 -10   2    0.13    0.14
   2  10   2    0.11    0.13
  -2  10  -2    0.16    0.16
  -4 -10  -2    0.28    0.16
   4 -10   2    0.41    0.18
  -4  10  -2    0.15    0.15
   4  10   2    0.21    0.14
  -6 -10  -2    4.01    0.32
 -20   0   3   -0.06    0.12
  18   0  -3   -0.13    0.12
  18   0  -3   -0.04    0.11
 -18   0   3   -0.05    0.10
  16   0  -3    0.13    0.11
 -16   0   3    0.12    0.10
  16   0  -3    0.00    0.10
  14   0  -3    0.01    0.09
  14   0  -3    0.00    0.08
 -14   0   3   -0.16    0.07
  12   0  -3   -0.01    0.07
  12   0  -3    0.03    0.08
 -12   0   3   -0.06    0.05
 -10   0   3    0.01    0.06
  10   0  -3    0.00    0.06
 -10   0   3    0.02    0.04
  10   0  -3    0.03    0.06
   8   0  -3   -0.07    0.05
   8   0  -3   -0.04    0.05
  -8   0   3    0.05    0.06
  -8   0   3    0.00    0.03
  -6   0   3   -0.05    0.03
   6   0  -3   -0.09    0.04
  -6   0   3   -0.02    0.05
   6   0  -3   -0.09    0.04
  -4   0   3   -0.01    0.05
  -4   0   3    0.04    0.03
   4   0  -3    0.01    0.04
   4   0  -3    0.05    0.04
  -2   0   3   -0.26    0.04
  -2   0   3   -0.23    0.03
   2   0  -3   -0.22    0.04
   2   0  -3   -0.25    0.03
   0   0   3   -0.11    0.04
   0   0  -3   -0.13    0.04
   0   0   3   -0.12    0.04
   0   0  -3   -0.12    0.04
   2   0   3   -0.02    0.04
  -2   0  -3   -0.04    0.04
   2   0   3   -0.08    0.04
   2   0   3    0.01    0.03
  -2   0  -3    0.00    0.03
  -4   0  -3   -0.01    0.04
   4   0   3   -0.03    0.04
   4   0   3    0.11    0.06
   4   0   3   -0.02    0.04
   6   0   3    0.03    0.06
   6   0   3   -0.06    0.04
  -6   0  -3   -0.04    0.04
   6   0   3    0.00    0.05
   8   0   3    0.04    0.07
   8   0   3    0.04    0.05
  -8   0  -3    0.06    0.05
   8   0   3    0.07    0.06
  10   0   3    0.07    0.09
 -10   0  -3    0.00    0.07
  10   0   3   -0.11    0.06
  12   0   3   -0.12    0.08
  12   0   3    0.05    0.09
 -12   0  -3    0.07    0.09
 -14   0  -3   -0.07    0.08
  14   0   3    0.03    0.11
  16   0   3    0.09    0.12
  19  -1  -3    1.80    0.24
 -19  -1   3    2.06    0.24
  19   1  -3    1.54    0.24
 -17  -1   3    7.82    0.40
  17  -1  -3    7.94    0.40
 -17   1   3    8.52    0.40
  17   1  -3    8.25    0.42
  15  -1  -3    0.27    0.11
  15  -1  -3    0.06    0.10
 -15  -1   3    0.08    0.09
  15   1  -3    0.15    0.11
  15   1  -3    0.14    0.11
 -15   1   3    0.22    0.10
  13  -1  -3    1.89    0.18
  13  -1  -3    1.93    0.20
 -13  -1   3    2.17    0.18
  13   1  -3    1.56    0.18
  13   1  -3    2.05    0.19
 -13   1   3    1.93    0.18
 -11  -1   3    0.84    0.12
  11  -1  -3    0.60    0.11
  11  -1  -3    0.72    0.11
  11   1  -3    0.85    0.14
 -11   1   3    0.53    0.08
 -11   1   3    0.71    0.12
  11   1  -3    0.68    0.12
   9  -1  -3   67.59    1.22
  -9  -1   3   65.60    1.23
   9  -1  -3   64.79    1.19
   9   1  -3   66.30    1.23
   9   1  -3   66.30    1.25
   9   1  -3   65.81    1.05
  -9   1   3   66.06    1.25
  -9   1   3   65.78    1.13
   7  -1  -3    0.13    0.05
  -7  -1   3    0.12    0.06
   7  -1  -3    0.26    0.07
   7   1  -3    0.21    0.07
   7   1  -3    0.17    0.07
  -7   1   3    0.27    0.07
  -7   1   3    0.20    0.05
  -5  -1   3   24.97    0.52
   5  -1  -3   24.85    0.51
   5  -1  -3   26.01    0.47
  -5   1   3   25.73    0.47
   5   1  -3   25.57    0.51
   5   1  -3   24.85    0.52
  -3  -1   3    0.37    0.04
   3  -1  -3    0.31    0.05
  -3  -1   3    0.29    0.06
   3  -1  -3    0.37    0.06
  -3   1   3    0.37    0.06
   3   1  -3    0.44    0.07
  -3   1   3    0.30    0.06
   3   1  -3    0.27    0.06
  -1  -1   3   41.85    0.71
   1  -1  -3   41.94    0.72
   1  -1  -3   41.77    0.71
  -1  -1   3   41.09    0.75
  -1   1   3   41.56    0.72
   1   1  -3   42.60    0.66
   1   1  -3   42.39    0.75
  -1   1   3   42.89    0.72
  -1  -1  -3   85.72    1.38
   1  -1   3   84.79    1.43
   1  -1   3   82.94    1.39
   1   1   3   85.18    1.39
   1   1   3   85.30    1.41
   1   1   3   84.98    1.35
  -1   1  -3   83.67    1.42
  -1   1  -3   84.70    1.30
   3  -1   3  317.30    4.84
  -3  -1  -3  307.54    4.81
   3  -1   3  302.60    4.97
   3   1   3  323.71    4.97
  -3   1  -3  309.94    4.78
  -3   1  -3  308.67    4.95
   3   1   3  314.28    4.82
   5  -1   3    4.76    0.20
  -5  -1  -3    5.03    0.13
   5  -1   3    4.90    0.19
   5  -1   3    4.71    0.20
  -5  -1  -3    4.78    0.19
  -5   1  -3    4.79    0.21
   5   1   3    4.93    0.22
  -5   1  -3    4.83    0.17
   5   1   3    5.18    0.20
  -7  -1  -3    0.05    0.04
   7  -1   3    0.04    0.06
   7  -1   3   -0.02    0.05
   7  -1   3    0.02    0.06
  -7  -1  -3    0.00    0.05
  -7   1  -3   -0.02    0.05
   7   1   3    0.02    0.05
   7   1   3    0.00    0.06
   9  -1   3   48.14    0.95
   9  -1   3   47.31    1.00
  -9  -1  -3   46.75    0.97
   9  -1   3   46.34    0.96
   9   1   3   46.14    1.02
  -9   1  -3   47.01    0.93
   9   1   3   47.57    0.95
  11  -1   3   14.53    0.49
  11  -1   3   14.60    0.46
 -11  -1  -3   13.87    0.46
 -11   1  -3   14.60    0.44
  11   1   3   13.01    0.49
  11   1   3   14.69    0.44
  13  -1   3    1.57    0.19
  13  -1   3    1.47    0.21
 -13  -1  -3    1.43    0.19
  13   1   3    1.52    0.21
 -13   1  -3    1.71    0.19
  13   1   3    1.54    0.18
 -15  -1  -3   -0.01    0.10
  15  -1   3   -0.09    0.11
  15   1   3   -0.07    0.09
  17  -1   3    0.98    0.21
 -17  -1  -3    0.72    0.19
  17   1   3    1.11    0.23
  20  -2  -3    2.40    0.29
  20   2  -3    2.62    0.30
 -18  -2   3    5.77    0.36
  18  -2  -3    5.30    0.35
 -18   2   3    5.51    0.34
  18   2  -3    5.32    0.36
 -16  -2   3    6.49    0.36
  16  -2  -3    6.10    0.34
  16   2  -3    7.27    0.39
 -16   2   3    6.53    0.35
  14  -2  -3    1.16    0.17
 -14  -2   3    1.59    0.17
 -14  -2   3    0.81    0.15
  14   2  -3    1.53    0.19
 -14   2   3    1.45    0.19
 -12  -2   3    0.66    0.13
  12  -2  -3    0.62    0.12
 -12  -2   3    0.58    0.11
  12  -2  -3    0.80    0.12
  12   2  -3    0.87    0.15
 -12   2   3    0.80    0.11
 -12   2   3    0.76    0.14
  10  -2  -3   28.18    0.66
 -10  -2   3   28.69    0.67
  10  -2  -3   28.83    0.61
  10  -2  -3   28.44    0.69
 -10  -2   3   28.56    0.64
  10   2  -3   27.10    0.69
  10   2  -3   28.14    0.68
 -10   2   3   28.76    0.62
  -8  -2   3    0.23    0.07
   8  -2  -3    0.15    0.06
   8  -2  -3    0.20    0.05
   8  -2  -3    0.26    0.08
   8   2  -3    0.19    0.03
   8   2  -3    0.07    0.07
   8   2  -3    0.16    0.07
  -8   2   3    0.21    0.06
   6  -2  -3   31.26    0.63
   6  -2  -3   31.15    0.55
   6  -2  -3   30.20    0.66
  -6  -2   3   31.33    0.64
   6   2  -3   31.00    0.51
  -6   2   3   31.00    0.61
   6   2  -3   30.67    0.66
   6   2  -3   31.32    0.63
   4  -2  -3    1.32    0.12
  -4  -2   3    1.48    0.10
   4  -2  -3    1.41    0.12
  -4  -2   3    1.55    0.11
   4   2  -3    1.34    0.10
  -4   2   3    1.38    0.11
   4   2  -3    1.38    0.08
   2  -2  -3  498.99    7.93
  -2  -2   3  498.19    8.20
   2  -2  -3  502.48    7.71
  -2  -2   3  503.14    7.82
  -2  -2   3  509.65    7.88
   2  -2  -3  528.75    8.32
   2   2  -3  507.57    8.00
  -2   2   3  503.49    7.82
   0  -2  -3   13.61    0.28
   0  -2   3   13.57    0.34
   0  -2   3   13.47    0.32
   0   2   3   14.12    0.30
   0   2  -3   13.92    0.33
   0   2   3   13.85    0.33
   2  -2   3   12.86    0.23
   2  -2   3   12.51    0.33
  -2  -2  -3   12.76    0.33
   2  -2   3   12.78    0.33
  -2   2  -3   12.80    0.32
   2   2   3   12.98    0.33
   2   2   3   12.70    0.32
  -4  -2  -3  241.15    3.75
   4  -2   3  237.66    3.64
   4  -2   3  230.44    3.88
   4  -2   3  240.37    3.76
   4   2   3  240.08    3.86
  -4   2  -3  237.65    3.83
   4   2   3  233.97    3.73
   6  -2   3   52.90    1.01
   6  -2   3   50.83    1.01
   6  -2   3   52.47    0.92
  -6  -2  -3   50.90    1.00
   6   2   3   51.59    1.04
  -6   2  -3   51.22    1.00
   6   2   3   52.13    0.97
  -8  -2  -3    4.20    0.23
   8  -2   3    4.22    0.23
   8  -2   3    4.12    0.20
   8  -2   3    4.25    0.22
  -8   2  -3    4.10    0.22
   8   2   3    4.26    0.24
  -8   2  -3    4.29    0.19
   8   2   3    4.26    0.21
 -10  -2  -3   48.94    1.04
  10  -2   3   48.39    1.03
  10  -2   3   48.70    1.03
  10   2   3   47.39    1.09
  10   2   3   49.12    0.99
 -10   2  -3   48.40    0.96
 -10   2  -3   48.92    1.05
  12  -2   3    0.05    0.10
 -12  -2  -3    0.04    0.10
  12   2   3   -0.05    0.08
 -12   2  -3   -0.06    0.09
  12   2   3   -0.08    0.08
  14  -2   3    0.83    0.17
 -14  -2  -3    1.28    0.18
 -14   2  -3    1.20    0.19
  14   2   3    1.05    0.19
 -16  -2  -3    0.32    0.15
 -16   2  -3    0.10    0.13
  16   2   3    0.08    0.13
 -19  -3   3    6.33    0.40
  19  -3  -3    5.43    0.37
  19   3  -3    5.52    0.40
 -19   3   3    5.75    0.38
 -17  -3   3    3.46    0.30
  17  -3  -3    2.95    0.26
 -17   3   3    3.12    0.28
  17   3  -3    3.23    0.30
 -15  -3   3   18.37    0.63
  15  -3  -3   19.34    0.61
 -15   3   3   19.01    0.62
  15   3  -3   17.68    0.63
  13  -3  -3    4.90    0.30
 -13  -3   3    3.87    0.27
  13  -3  -3    4.72    0.27
  13   3  -3    4.56    0.29
 -13   3   3    4.69    0.25
 -11  -3   3   23.95    0.64
  11  -3  -3   23.27    0.61
  11  -3  -3   24.81    0.66
 -11  -3   3   23.84    0.59
  11   3  -3   22.73    0.65
 -11   3   3   23.46    0.59
  -9  -3   3   17.19    0.45
   9  -3  -3   17.31    0.47
   9  -3  -3   16.83    0.37
  -9  -3   3   17.10    0.48
   9  -3  -3   17.71    0.51
  -9   3   3   17.06    0.45
   9   3  -3   16.77    0.50
   7  -3  -3   21.86    0.52
  -7  -3   3   22.94    0.52
   7  -3  -3   21.61    0.56
  -7  -3   3   22.99    0.53
  -7   3   3   22.17    0.40
   7   3  -3   21.88    0.41
   7   3  -3   21.78    0.56
  -7   3   3   21.82    0.52
  -5  -3   3   35.34    0.73
   5  -3  -3   35.42    0.71
  -5  -3   3   35.36    0.69
   5  -3  -3   34.58    0.75
   5   3  -3   35.35    0.74
   5   3  -3   36.34    0.64
  -5   3   3   34.65    0.71
  -3  -3   3   34.47    0.71
  -3  -3   3   34.42    0.64
   3  -3  -3   35.01    0.71
  -3   3   3   34.84    0.70
   3   3  -3   35.22    0.65
  -1  -3   3   14.22    0.28
   1  -3  -3   14.17    0.35
   1  -3  -3   14.00    0.34
  -1  -3   3   13.41    0.37
  -1   3   3   13.92    0.29
  -1   3   3   13.89    0.36
   1   3  -3   14.01    0.35
   1   3  -3   13.70    0.34
   1  -3   3    4.35    0.19
  -1  -3  -3    5.00    0.16
   1  -3   3    4.48    0.21
   1  -3   3    4.66    0.11
   1   3   3    4.55    0.19
  -1   3  -3    4.53    0.18
   1   3   3    5.00    0.18
  -3  -3  -3    0.24    0.04
  -3  -3  -3    0.28    0.09
   3  -3   3    0.18    0.07
   3  -3   3    0.10    0.07
   3  -3   3    0.15    0.04
   3   3   3    0.16    0.06
   3   3   3    0.15    0.07
  -3   3  -3    0.09    0.06
   5  -3   3    3.96    0.21
   5  -3   3    4.02    0.15
   5  -3   3    3.92    0.21
  -5  -3  -3    4.33    0.22
   5   3   3    4.30    0.20
   5   3   3    4.18    0.21
  -5   3  -3    3.98    0.19
   7  -3   3    0.28    0.07
  -7  -3  -3    0.22    0.09
   7  -3   3    0.26    0.09
   7  -3   3    0.29    0.09
  -7   3  -3    0.29    0.08
   7   3   3    0.11    0.08
   7   3   3    0.20    0.07
   9  -3   3   24.78    0.66
  -9  -3  -3   24.11    0.65
   9  -3   3   24.21    0.65
   9   3   3   24.66    0.60
  -9   3  -3   25.42    0.63
   9   3   3   23.39    0.67
  11  -3   3    0.43    0.13
 -11  -3  -3    0.62    0.14
  11  -3   3    0.53    0.13
  11   3   3    0.36    0.13
 -11   3  -3    0.64    0.13
  11   3   3    0.44    0.11
  13  -3   3    5.82    0.33
 -13  -3  -3    6.81    0.36
 -13   3  -3    6.45    0.34
  13   3   3    6.01    0.36
 -15  -3  -3    1.78    0.23
  15  -3   3    2.41    0.25
  15   3   3    2.12    0.26
 -17  -3  -3    0.00    0.14
 -18  -4   3    1.11    0.22
  18   4  -3    1.05    0.23
 -18   4   3    1.75    0.25
  16  -4  -3    6.14    0.38
  16  -4  -3    6.54    0.36
 -16  -4   3    6.33    0.38
 -16   4   3    6.22    0.38
  16   4  -3    6.94    0.41
 -14  -4   3   32.82    0.88
  14  -4  -3   32.81    0.83
  14  -4  -3   33.60    0.91
  14   4  -3   33.77    0.92
 -14   4   3   32.67    0.81
 -12  -4   3    0.43    0.12
  12  -4  -3    0.43    0.13
  12  -4  -3    0.36    0.12
  12   4  -3    0.26    0.12
 -12   4   3    0.37    0.11
  10  -4  -3    4.93    0.29
 -10  -4   3    4.66    0.27
 -10  -4   3    4.90    0.24
  10  -4  -3    4.95    0.26
  10   4  -3    4.72    0.28
 -10   4   3    4.96    0.25
  -8  -4   3   19.98    0.51
  -8  -4   3   20.04    0.52
   8  -4  -3   19.81    0.51
   8  -4  -3   19.11    0.55
   8   4  -3   19.34    0.55
  -8   4   3   18.86    0.52
  -6  -4   3    1.54    0.14
   6  -4  -3    1.22    0.13
   6  -4  -3    1.36    0.15
  -6  -4   3    1.74    0.15
   6   4  -3    1.33    0.14
  -6   4   3    1.41    0.15
   6   4  -3    1.41    0.11
   4  -4  -3   51.57    0.97
  -4  -4   3   49.94    0.93
   4  -4  -3   52.08    1.02
  -4  -4   3   48.50    0.99
  -4   4   3   50.60    1.00
   4   4  -3   51.07    0.92
   4   4  -3   52.87    1.01
   2  -4  -3  252.66    4.14
  -2  -4   3  253.54    3.92
  -2  -4   3  252.02    4.17
   2  -4  -3  249.78    4.00
   2   4  -3  252.26    3.98
  -2   4   3  247.90    3.96
   2   4  -3  255.67    4.10
  -2   4   3  258.37    4.04
   0  -4  -3   22.74    0.50
   0  -4   3   22.83    0.43
   0  -4  -3   23.29    0.54
   0  -4   3   22.62    0.56
   0   4  -3   22.98    0.51
   0   4   3   22.36    0.47
   0   4  -3   21.81    0.52
   0   4   3   23.40    0.54
  -2  -4  -3    3.83    0.20
   2  -4   3    4.07    0.22
   2  -4   3    3.79    0.12
  -2  -4  -3    3.75    0.15
   2   4   3    3.88    0.19
  -2   4  -3    3.75    0.18
   2   4   3    4.02    0.18
   4  -4   3    0.10    0.04
   4  -4   3    0.22    0.09
  -4  -4  -3    0.13    0.08
  -4   4  -3    0.14    0.06
   4   4   3    0.17    0.07
   4   4   3    0.06    0.06
  -4   4  -3    0.05    0.07
  -6  -4  -3    3.74    0.23
   6  -4   3    3.95    0.25
   6  -4   3    4.25    0.24
  -6   4  -3    4.36    0.21
   6   4   3    4.06    0.21
   6   4   3    3.79    0.22
   8  -4   3    0.56    0.13
  -8  -4  -3    0.64    0.13
   8  -4   3    0.47    0.13
   8   4   3    0.59    0.11
   8   4   3    0.72    0.13
  -8   4  -3    0.64    0.12
  10  -4   3    0.74    0.15
 -10  -4  -3    0.74    0.15
  10  -4   3    0.63    0.16
 -10   4  -3    0.71    0.13
  10   4   3    0.64    0.13
  10   4   3    0.48    0.13
 -12  -4  -3   19.11    0.63
  12  -4   3   19.01    0.63
  12  -4   3   20.28    0.65
  12   4   3   19.21    0.66
 -12   4  -3   19.70    0.64
 -14  -4  -3    0.05    0.12
 -14   4  -3    0.21    0.14
  14   4   3    0.50    0.15
 -16  -4  -3    1.02    0.22
  17  -5  -3   13.49    0.58
 -17  -5   3   12.98    0.57
  17   5  -3   12.86    0.59
  15  -5  -3    1.48    0.22
 -15  -5   3    2.39    0.24
  15  -5  -3    2.78    0.25
  15   5  -3    2.01    0.24
  13  -5  -3    7.25    0.35
  13  -5  -3    6.92    0.39
 -13  -5   3    6.93    0.36
  13   5  -3    6.38    0.37
 -13   5   3    6.67    0.35
 -11  -5   3    5.13    0.29
  11  -5  -3    3.81    0.27
  11  -5  -3    3.91    0.25
  11   5  -3    4.31    0.29
 -11   5   3    4.29    0.27
   9  -5  -3    8.95    0.39
  -9  -5   3    8.60    0.35
   9  -5  -3    8.31    0.34
  -9  -5   3    9.34    0.34
   9   5  -3    8.84    0.39
  -9   5   3    8.39    0.36
  -7  -5   3    1.12    0.14
  -7  -5   3    1.27    0.14
   7  -5  -3    1.12    0.13
   7  -5  -3    1.14    0.15
   7   5  -3    0.92    0.14
   7   5  -3    0.92    0.11
  -7   5   3    1.07    0.14
   5  -5  -3   33.43    0.79
   5  -5  -3   33.25    0.74
  -5  -5   3   32.71    0.71
  -5  -5   3   34.88    0.77
  -5   5   3   34.20    0.78
   5   5  -3   34.24    0.78
   5   5  -3   33.99    0.70
  -3  -5   3    6.61    0.24
   3  -5  -3    6.44    0.28
  -3  -5   3    6.67    0.28
   3  -5  -3    6.86    0.27
  -3   5   3    6.81    0.29
   3   5  -3    6.87    0.26
   3   5  -3    6.45    0.27
   1  -5  -3   32.81    0.72
  -1  -5   3   33.25    0.63
  -1  -5   3   32.83    0.76
   1  -5  -3   32.88    0.72
  -1   5   3   32.41    0.74
  -1   5   3   31.86    0.62
   1   5  -3   33.44    0.71
   1   5  -3   32.66    0.72
   1  -5   3    0.05    0.07
  -1  -5  -3    0.09    0.06
   1  -5   3    0.04    0.04
  -1  -5  -3    0.06    0.07
   1   5   3    0.31    0.07
   1   5   3    0.04    0.07
  -1   5  -3    0.14    0.07
  -1   5  -3    0.21    0.07
  -3  -5  -3    1.44    0.16
   3  -5   3    1.75    0.17
  -3   5  -3    1.26    0.13
   3   5   3    1.75    0.16
   3   5   3    1.53    0.13
  -3   5  -3    1.82    0.17
   5  -5   3    0.51    0.13
  -5  -5  -3    0.33    0.11
   5   5   3    0.47    0.11
   5   5   3    0.33    0.10
  -5   5  -3    0.58    0.13
  -5   5  -3    0.59    0.10
  -7  -5  -3    1.17    0.16
   7  -5   3    0.90    0.16
   7   5   3    1.03    0.14
  -7   5  -3    0.84    0.15
   7   5   3    0.94    0.15
  -9  -5  -3    0.00    0.09
   9  -5   3   -0.10    0.09
   9   5   3    0.09    0.10
   9   5   3   -0.04    0.08
  -9   5  -3    0.12    0.11
  11  -5   3   11.92    0.50
 -11  -5  -3   12.27    0.50
 -11   5  -3   12.81    0.51
  11   5   3   12.95    0.52
 -13  -5  -3    0.36    0.16
  13  -5   3    0.33    0.15
  13   5   3    0.44    0.15
 -13   5  -3    0.47    0.15
 -15  -5  -3    0.72    0.19
  15   5   3    0.63    0.19
 -15   5  -3    0.62    0.18
 -16  -6   3    5.24    0.38
  16  -6  -3    5.32    0.39
  16   6  -3    5.46    0.40
 -14  -6   3   14.44    0.56
  14  -6  -3   13.32    0.57
  14   6  -3   12.08    0.55
 -14   6   3   13.50    0.54
  12  -6  -3    0.12    0.13
 -12  -6   3    0.03    0.11
  12  -6  -3   -0.08    0.10
  12   6  -3    0.01    0.10
 -12   6   3   -0.12    0.10
  10  -6  -3    5.52    0.30
 -10  -6   3    5.25    0.30
  10  -6  -3    5.10    0.32
  10   6  -3    5.27    0.32
 -10   6   3    4.84    0.30
  -8  -6   3    4.39    0.25
   8  -6  -3    3.71    0.24
   8  -6  -3    4.02    0.27
  -8  -6   3    3.78    0.25
  -8   6   3    3.48    0.25
   8   6  -3    3.70    0.27
   6  -6  -3    0.73    0.13
  -6  -6   3    0.46    0.11
  -6  -6   3    0.55    0.12
   6  -6  -3    0.66    0.13
  -6   6   3    0.48    0.12
   6   6  -3    0.54    0.12
   6   6  -3    0.67    0.11
   4  -6  -3    3.09    0.22
  -4  -6   3    2.81    0.19
  -4  -6   3    2.97    0.22
   4  -6  -3    3.04    0.21
   4   6  -3    2.87    0.21
   4   6  -3    2.73    0.19
  -4   6   3    3.12    0.22
  -2  -6   3   45.06    1.00
  -2  -6   3   44.44    0.86
   2  -6  -3   43.89    0.97
   2  -6  -3   44.09    0.94
   2   6  -3   45.14    0.94
  -2   6   3   43.79    0.97
   2   6  -3   45.18    0.94
   0  -6   3   20.98    0.62
   0  -6  -3   21.64    0.58
   0  -6  -3   22.92    0.57
   0   6  -3   22.27    0.55
   0   6  -3   21.90    0.59
   0   6   3   21.25    0.59
  -2  -6  -3   33.89    0.80
   2  -6   3   33.42    0.85
  -2   6  -3   35.35    0.83
   2   6   3   33.60    0.80
  -2   6  -3   34.89    0.75
   2   6   3   34.16    0.75
  -4  -6  -3    0.11    0.10
   4  -6   3    0.04    0.09
  -4   6  -3    0.09    0.11
   4   6   3   -0.08    0.07
   4   6   3    0.17    0.09
   6  -6   3    4.56    0.30
  -6  -6  -3    4.37    0.28
   6   6   3    5.14    0.28
   6   6   3    4.33    0.26
  -6   6  -3    4.17    0.28
  -8  -6  -3    9.87    0.43
   8  -6   3    9.54    0.45
   8   6   3    9.81    0.38
   8   6   3   10.14    0.43
  -8   6  -3   10.07    0.44
 -10  -6  -3    3.67    0.28
  10  -6   3    3.45    0.29
 -10   6  -3    4.12    0.30
  10   6   3    4.34    0.30
  12  -6   3    2.14    0.26
 -12  -6  -3    1.93    0.24
  12   6   3    2.09    0.25
 -12   6  -3    1.99    0.25
  14  -6   3    0.41    0.18
 -14   6  -3    0.45    0.17
  14   6   3    0.76    0.20
  15  -7  -3    1.85    0.26
 -15  -7   3    2.25    0.26
 -15   7   3    1.85    0.25
  15   7  -3    2.23    0.27
  13  -7  -3    0.27    0.14
 -13  -7   3    0.37    0.17
  13   7  -3    0.51    0.16
 -13   7   3    0.57    0.17
  11  -7  -3    2.03    0.23
 -11  -7   3    1.46    0.21
  11   7  -3    1.74    0.22
 -11   7   3    1.62    0.21
   9  -7  -3   19.03    0.57
  -9  -7   3   19.74    0.60
   9  -7  -3   18.86    0.66
  -9   7   3   18.55    0.63
   9   7  -3   18.43    0.63
   7  -7  -3   33.42    0.81
  -7  -7   3   33.96    0.82
   7  -7  -3   32.76    0.90
  -7  -7   3   34.97    0.85
  -7   7   3   33.95    0.90
   7   7  -3   35.10    0.88
   5  -7  -3    3.38    0.25
  -5  -7   3    3.48    0.24
  -5  -7   3    3.36    0.23
   5  -7  -3    3.21    0.23
  -5   7   3    2.71    0.23
   5   7  -3    3.92    0.24
   5   7  -3    3.91    0.25
  -3  -7   3    6.46    0.33
   3  -7  -3    5.96    0.31
   3  -7  -3    5.80    0.30
   3   7  -3    6.90    0.31
  -3   7   3    5.47    0.31
   3   7  -3    6.34    0.31
   1  -7  -3    2.13    0.19
  -1  -7   3    1.79    0.19
   1  -7  -3    1.90    0.19
   1   7  -3    2.16    0.19
  -1   7   3    1.69    0.19
   1   7  -3    2.01    0.20
   1  -7   3   22.25    0.68
  -1  -7  -3   22.75    0.64
  -1   7  -3   23.24    0.66
   1   7   3   21.67    0.63
   3  -7   3    1.60    0.20
  -3  -7  -3    1.79    0.19
   3   7   3    1.37    0.17
  -3   7  -3    2.13    0.22
   5  -7   3   23.65    0.75
  -5  -7  -3   22.78    0.68
   5   7   3   22.85    0.65
  -5   7  -3   23.63    0.71
   5   7   3   23.06    0.65
  -7  -7  -3    5.30    0.32
   7  -7   3    5.07    0.35
   7   7   3    5.15    0.30
   7   7   3    5.26    0.31
  -7   7  -3    5.06    0.33
   9  -7   3    2.14    0.26
  -9  -7  -3    2.46    0.26
  -9   7  -3    2.55    0.27
   9   7   3    2.12    0.24
  11  -7   3    0.11    0.13
 -11  -7  -3    0.16    0.13
 -11   7  -3    0.04    0.13
  11   7   3    0.02    0.13
  12  -8  -3    3.01    0.31
 -12  -8   3    3.29    0.30
  12   8  -3    3.17    0.30
 -12   8   3    3.02    0.30
 -10  -8   3    1.34    0.20
  10  -8  -3    1.36    0.23
  10   8  -3    1.69    0.25
 -10   8   3    1.53    0.23
  -8  -8   3   42.10    1.00
   8  -8  -3   39.70    1.09
   8   8  -3   44.04    1.08
  -8   8   3   42.26    1.09
   6  -8  -3   81.58    1.62
  -6  -8   3   82.29    1.70
   6  -8  -3   84.04    1.77
  -6   8   3   82.00    1.73
   6   8  -3   87.84    1.72
  -4  -8   3    0.98    0.18
   4  -8  -3    0.98    0.17
   4  -8  -3    0.59    0.15
   4   8  -3    1.01    0.17
  -4   8   3    0.87    0.17
   2  -8  -3    0.88    0.16
   2  -8  -3    0.56    0.14
  -2  -8   3    0.71    0.16
  -2   8   3    0.54    0.15
   2   8  -3    0.77    0.16
   0  -8   3    2.76    0.26
   0  -8  -3    3.14    0.25
   0   8  -3    3.03    0.26
   0   8   3    2.82    0.24
   2  -8   3    6.27    0.37
  -2  -8  -3    5.89    0.33
   2   8   3    5.65    0.32
  -2   8  -3    5.62    0.34
  -4  -8  -3    6.77    0.36
   4  -8   3    6.84    0.40
  -4   8  -3    6.30    0.38
   4   8   3    6.65    0.35
   6  -8   3    9.59    0.49
  -6  -8  -3    9.16    0.44
  -6   8  -3    9.43    0.46
   6   8   3    8.85    0.41
   8  -8   3    2.27    0.27
  -8  -8  -3    1.85    0.24
  -8   8  -3    2.03    0.24
  10  -8   3    0.32    0.16
 -10  -8  -3    0.14    0.14
 -10   8  -3    0.02    0.13
  10   8   3    0.31    0.15
  11   9  -3   -0.11    0.14
   9  -9  -3   12.38    0.58
  -9   9   3   11.63    0.55
   9   9  -3   12.74    0.56
   7  -9  -3    0.51    0.17
  -7   9   3    0.50    0.18
   5  -9  -3   12.41    0.54
  -5   9   3   12.98    0.55
  -3  -9   3    0.62    0.17
   3  -9  -3    0.73    0.17
   3  -9  -3    0.68    0.17
  -3   9   3    0.59    0.17
   3   9  -3    0.83    0.17
   1  -9  -3    5.95    0.35
  -1  -9   3    6.09    0.37
  -1   9   3    6.61    0.38
   1   9  -3    6.73    0.38
   1  -9   3    5.41    0.36
  -1  -9  -3    5.50    0.34
   1   9   3    5.01    0.33
  -1   9  -3    4.75    0.33
   3  -9   3    6.32    0.41
  -3  -9  -3    5.66    0.35
   3   9   3    5.75    0.35
  -3   9  -3    5.65    0.38
   5  -9   3    2.41    0.29
  -5  -9  -3    2.06    0.24
  -5   9  -3    1.96    0.27
   5   9   3    2.08    0.24
  -7  -9  -3    0.19    0.14
   7  -9   3    0.09    0.15
  -7   9  -3    0.10    0.14
   6 -10  -3    4.31    0.36
  -4  10   3    0.02    0.13
  -2 -10   3    2.00    0.27
   2  10  -3    1.95    0.25
  -2  10   3    2.23    0.27
   0 -10   3    4.05    0.35
   0  10  -3    3.92    0.33
   0  10   3    4.08    0.33
  -2 -10  -3    2.28    0.25
   2 -10   3    2.37    0.29
  -2  10  -3    1.85    0.25
   2  10   3    2.00    0.25
  -4 -10  -3    2.99    0.30
   4  10   3    2.56    0.27
 -20   0   4    4.31    0.34
  18   0  -4    0.62    0.17
  18   0  -4    0.81    0.18
  16   0  -4    3.20    0.26
  16   0  -4    3.57    0.28
 -16   0   4    3.71    0.25
  14   0  -4    0.90    0.15
 -14   0   4    1.06    0.16
  14   0  -4    0.66    0.14
  12   0  -4   24.31    0.64
  12   0  -4   26.36    0.65
 -12   0   4   25.65    0.64
 -10   0   4   99.01    1.58
 -10   0   4   96.87    1.78
  10   0  -4   98.83    1.75
  10   0  -4  101.46    1.76
   8   0  -4  150.97    2.51
  -8   0   4  157.93    2.37
  -8   0   4  151.68    2.60
   8   0  -4  154.05    2.55
   6   0  -4   75.33    1.31
  -6   0   4   78.83    1.20
  -6   0   4   75.89    1.36
   6   0  -4   77.71    1.32
  -4   0   4    0.07    0.06
   4   0  -4    0.10    0.05
   4   0  -4   -0.02    0.04
  -4   0   4    0.04    0.03
  -2   0   4    0.92    0.08
   2   0  -4    0.94    0.08
   2   0  -4    1.15    0.09
  -2   0   4    0.96    0.10
   0   0   4  449.61    7.28
   0   0   4  445.70    6.97
   0   0  -4  445.39    6.93
  -2   0  -4  240.49    3.88
   2   0   4  238.64    3.78
   2   0   4  244.07    3.85
  -2   0  -4  244.60    3.72
   4   0   4  400.88    6.28
  -4   0  -4  391.51    6.05
   4   0   4  402.35    6.36
   4   0   4  385.38    6.11
  -6   0  -4   24.42    0.52
   6   0   4   23.55    0.58
   6   0   4   23.78    0.49
   6   0   4   23.30    0.55
   8   0   4   32.88    0.77
   8   0   4   32.68    0.73
  -8   0  -4   32.84    0.71
  10   0   4   91.89    1.68
 -10   0  -4   90.28    1.65
  10   0   4   90.12    1.75
 -12   0  -4   27.50    0.71
  12   0   4   27.54    0.77
  12   0   4   27.14    0.71
  14   0   4    0.24    0.14
  14   0   4    0.15    0.12
  16   0   4    0.53    0.18
  21   1  -4    1.69    0.25
  19  -1  -4    0.06    0.12
 -19  -1   4    0.27    0.14
  19   1  -4    0.09    0.14
 -17  -1   4    1.34    0.19
  17  -1  -4    1.68    0.21
 -17   1   4    1.69    0.21
  17   1  -4    1.55    0.22
  17   1  -4    1.44    0.21
  15  -1  -4    1.01    0.15
 -15  -1   4    1.23    0.16
  15  -1  -4    1.04    0.17
  15   1  -4    0.92    0.17
 -15   1   4    1.25    0.17
  15   1  -4    0.80    0.16
 -13  -1   4    1.83    0.18
  13  -1  -4    1.62    0.17
  13  -1  -4    2.03    0.20
  13   1  -4    1.99    0.19
  13   1  -4    2.48    0.21
 -13   1   4    1.79    0.18
  11  -1  -4   44.07    0.93
  11  -1  -4   43.59    0.89
 -11  -1   4   44.47    0.93
  11   1  -4   43.21    0.94
 -11   1   4   44.40    0.95
  11   1  -4   44.56    0.95
 -11   1   4   43.90    0.81
   9  -1  -4   32.92    0.67
  -9  -1   4   32.59    0.71
   9  -1  -4   33.37    0.71
   9   1  -4   33.10    0.71
   9   1  -4   32.66    0.72
  -9   1   4   32.64    0.62
  -9   1   4   33.01    0.73
   7  -1  -4   48.40    0.86
   7  -1  -4   47.50    0.90
  -7  -1   4   49.06    0.93
  -7   1   4   48.31    0.83
  -7   1   4   47.20    0.93
   7   1  -4   47.97    0.90
   7   1  -4   47.32    0.92
   5  -1  -4  145.88    2.35
   5  -1  -4  145.96    2.35
  -5  -1   4  149.60    2.22
  -5  -1   4  145.34    2.45
  -5   1   4  150.54    2.31
   5   1  -4  147.91    2.34
  -5   1   4  144.66    2.45
   5   1  -4  144.94    2.41
  -3  -1   4   20.19    0.37
   3  -1  -4   20.90    0.42
  -3  -1   4   19.77    0.44
   3  -1  -4   21.55    0.39
  -3   1   4   20.70    0.41
  -3   1   4   20.29    0.43
   3   1  -4   20.59    0.44
   3   1  -4   20.96    0.39
   1  -1  -4  161.54    2.55
   1  -1  -4  164.06    2.60
  -1  -1   4  159.50    2.65
  -1  -1   4  159.07    2.54
  -1   1   4  163.08    2.56
   1   1  -4  163.85    2.48
  -1   1   4  165.02    2.62
   1   1  -4  165.79    2.64
   1  -1   4  287.84    4.57
  -1  -1  -4  281.51    4.39
   1  -1   4  283.78    4.42
  -1   1  -4  284.10    4.33
  -1   1  -4  288.37    4.54
   1   1   4  278.42    4.42
   1   1   4  291.83    4.55
   1   1   4  287.79    4.52
  -3  -1  -4    0.34    0.07
   3  -1   4    0.29    0.07
   3  -1   4    0.36    0.07
  -3   1  -4    0.45    0.08
  -3   1  -4    0.47    0.07
   3   1   4    0.35    0.04
   3   1   4    0.49    0.08
   3   1   4    0.41    0.08
  -5  -1  -4   15.79    0.40
   5  -1   4   15.71    0.39
   5  -1   4   14.78    0.41
   5   1   4   15.50    0.43
   5   1   4   15.57    0.41
   5   1   4   15.80    0.29
  -5   1  -4   15.13    0.35
  -5   1  -4   15.50    0.42
   7  -1   4    0.08    0.07
   7  -1   4   -0.02    0.06
  -7  -1  -4    0.05    0.06
   7  -1   4    0.15    0.06
  -7   1  -4    0.21    0.06
   7   1   4    0.08    0.06
   7   1   4    0.21    0.08
  -7   1  -4    0.05    0.07
   9  -1   4   12.72    0.43
  -9  -1  -4   12.93    0.41
   9  -1   4   13.08    0.39
   9  -1   4   12.63    0.42
   9   1   4   13.22    0.45
   9   1   4   13.19    0.41
  -9   1  -4   12.58    0.38
  11  -1   4    0.10    0.10
  11  -1   4    0.18    0.10
 -11  -1  -4    0.34    0.12
  11   1   4    0.33    0.12
  11   1   4    0.41    0.11
 -11   1  -4    0.13    0.09
  13  -1   4    0.95    0.17
  13  -1   4    1.43    0.18
 -13  -1  -4    1.00    0.17
  13   1   4    1.03    0.17
  13   1   4    1.09    0.20
  15  -1   4    7.06    0.40
 -15  -1  -4    6.93    0.37
 -15   1  -4    6.79    0.40
  15   1   4    7.73    0.43
 -17   1  -4   -0.05    0.13
 -20  -2   4    0.18    0.15
  20  -2  -4    0.11    0.15
  20   2  -4    0.04    0.15
  18  -2  -4    2.49    0.25
 -18  -2   4    2.61    0.26
  18   2  -4    3.45    0.30
 -18   2   4    3.12    0.28
 -16  -2   4    0.19    0.12
  16  -2  -4    0.18    0.11
 -16   2   4   -0.03    0.10
  16   2  -4    0.06    0.11
  14  -2  -4   10.12    0.41
 -14  -2   4   10.17    0.38
 -14  -2   4    9.71    0.40
 -14   2   4   10.20    0.41
  14   2  -4   10.80    0.44
  14   2  -4    9.93    0.42
  12  -2  -4    4.41    0.21
  12  -2  -4    4.40    0.25
 -12  -2   4    4.81    0.25
  12   2  -4    3.94    0.24
  12   2  -4    3.96    0.26
 -12   2   4    4.67    0.26
 -12   2   4    4.80    0.21
 -10  -2   4   11.46    0.36
  10  -2  -4   11.10    0.37
  10  -2  -4   11.02    0.31
 -10   2   4   10.53    0.38
  10   2  -4   10.84    0.37
 -10   2   4   10.82    0.32
  10   2  -4   10.80    0.39
   8  -2  -4  142.53    2.32
  -8  -2   4  145.49    2.45
   8  -2  -4  145.34    2.49
   8  -2  -4  142.71    2.38
  -8   2   4  140.21    2.32
   8   2  -4  144.38    2.38
   8   2  -4  143.21    2.46
  -6  -2   4   44.23    0.87
   6  -2  -4   44.38    0.75
   6  -2  -4   44.11    0.84
   6  -2  -4   43.77    0.88
   6   2  -4   44.70    0.88
   6   2  -4   44.37    0.70
   6   2  -4   44.13    0.83
  -6   2   4   45.04    0.82
   4  -2  -4  111.66    1.85
   4  -2  -4  111.63    1.92
  -4  -2   4  114.75    1.93
   4  -2  -4  110.77    1.78
   4   2  -4  112.71    1.81
  -4   2   4  112.77    1.84
   4   2  -4  113.74    1.91
   4   2  -4  116.22    1.77
  -2  -2   4    0.50    0.07
   2  -2  -4    0.63    0.08
   2  -2  -4    0.44    0.07
  -2  -2   4    0.57    0.08
   2  -2  -4    0.43    0.06
  -2   2   4    0.56    0.08
   2   2  -4    0.38    0.05
   2   2  -4    0.59    0.09
   0  -2   4    5.92    0.20
   0  -2  -4    5.47    0.20
   0  -2   4    5.79    0.21
   0   2   4    5.57    0.18
   0   2   4    5.80    0.20
   0   2   4    6.09    0.16
   0   2  -4    5.80    0.21
   2  -2   4    0.16    0.06
   2  -2   4    0.10    0.06
  -2  -2  -4    0.06    0.06
  -2   2  -4    0.14    0.02
  -2   2  -4    0.06    0.05
   2   2   4    0.06    0.05
   2   2   4    0.23    0.06
  -4  -2  -4  152.96    2.48
   4  -2   4  150.36    2.55
   4  -2   4  150.87    2.49
   4   2   4  150.87    2.55
   4   2   4  153.08    2.47
  -4   2  -4  149.35    2.34
  -4   2  -4  147.92    2.53
   6  -2   4    9.17    0.33
   6  -2   4    9.65    0.32
  -6  -2  -4   10.10    0.34
  -6   2  -4    9.44    0.26
  -6   2  -4    9.33    0.32
   6   2   4    9.70    0.32
   6   2   4    9.53    0.34
   8  -2   4   72.55    1.39
   8  -2   4   71.58    1.38
  -8  -2  -4   73.32    1.37
  -8   2  -4   72.00    1.27
  -8   2  -4   71.40    1.40
   8   2   4   73.95    1.35
   8   2   4   70.75    1.43
  10  -2   4   35.20    0.81
  10  -2   4   33.41    0.82
 -10  -2  -4   33.34    0.81
  10   2   4   34.96    0.79
  10   2   4   34.71    0.87
 -10   2  -4   33.04    0.83
  12  -2   4    0.83    0.16
 -12  -2  -4    0.91    0.16
 -12   2  -4    1.04    0.16
  12   2   4    0.91    0.16
  12   2   4    0.79    0.17
 -14  -2  -4    1.26    0.19
  14  -2   4    0.65    0.17
 -14   2  -4    0.90    0.18
  14   2   4    1.00    0.19
 -16  -2  -4   15.06    0.59
 -16   2  -4   14.38    0.59
  16   2   4   14.18    0.62
 -19  -3   4   -0.01    0.12
  19  -3  -4    0.02    0.14
 -19   3   4    0.18    0.13
  19   3  -4    0.15    0.14
 -17  -3   4   16.99    0.63
  17  -3  -4   17.14    0.60
  17   3  -4   16.93    0.64
 -17   3   4   17.55    0.61
  15  -3  -4   -0.05    0.09
 -15  -3   4   -0.08    0.09
  15   3  -4    0.06    0.11
 -15   3   4   -0.01    0.11
  13  -3  -4    1.50    0.19
 -13  -3   4    0.99    0.17
  13  -3  -4    1.08    0.17
 -13  -3   4    1.31    0.16
 -13   3   4    1.18    0.17
 -13   3   4    1.26    0.15
  13   3  -4    1.23    0.18
  11  -3  -4    0.08    0.08
  11  -3  -4    0.10    0.09
 -11  -3   4    0.14    0.09
 -11  -3   4    0.11    0.08
 -11   3   4    0.13    0.08
  11   3  -4    0.15    0.09
   9  -3  -4   21.05    0.57
  -9  -3   4   21.53    0.54
  -9  -3   4   19.77    0.53
   9  -3  -4   21.14    0.54
   9   3  -4   20.74    0.57
  -9   3   4   20.51    0.51
   7  -3  -4   12.77    0.40
  -7  -3   4   12.78    0.36
   7  -3  -4   13.39    0.38
   7  -3  -4   12.45    0.23
  -7  -3   4   12.53    0.37
   7   3  -4   12.69    0.26
   7   3  -4   13.05    0.40
  -7   3   4   13.25    0.37
  -5  -3   4  198.04    3.11
   5  -3  -4  197.60    3.16
  -5  -3   4  199.81    3.28
   5  -3  -4  194.17    3.28
   5   3  -4  201.36    3.06
  -5   3   4  195.94    3.16
   5   3  -4  191.64    3.25
   3  -3  -4   15.00    0.27
   3  -3  -4   15.39    0.39
  -3  -3   4   14.36    0.39
   3  -3  -4   15.11    0.38
  -3  -3   4   14.67    0.32
  -3   3   4   14.75    0.39
   3   3  -4   14.83    0.39
   3   3  -4   14.98    0.34
  -1  -3   4   75.64    1.29
   1  -3  -4   73.86    1.30
   1  -3  -4   75.65    1.29
  -1  -3   4   74.29    1.36
  -1  -3   4   74.07    1.17
  -1   3   4   75.89    1.32
  -1   3   4   73.60    1.24
   1   3  -4   73.57    1.32
   1  -3   4    0.13    0.07
  -1  -3  -4    0.16    0.04
   1  -3   4    0.10    0.07
  -1  -3  -4    0.16    0.07
   1   3   4    0.22    0.08
   1   3   4    0.15    0.06
  -1   3  -4    0.22    0.07
  -3  -3  -4    2.95    0.18
   3  -3   4    2.66    0.17
   3  -3   4    2.92    0.18
   3  -3   4    2.87    0.09
   3   3   4    3.16    0.18
  -3   3  -4    3.25    0.18
   3   3   4    2.95    0.17
   5  -3   4   30.58    0.73
   5  -3   4   31.80    0.72
  -5  -3  -4   31.71    0.71
   5   3   4   31.94    0.73
  -5   3  -4   31.72    0.70
   5   3   4   31.75    0.69
   7  -3   4   49.09    1.03
   7  -3   4   49.64    1.05
  -7  -3  -4   47.79    1.02
   7   3   4   49.81    0.99
  -7   3  -4   49.66    1.02
   7   3   4   49.24    1.07
   9  -3   4   14.52    0.49
   9  -3   4   14.67    0.49
  -9  -3  -4   14.74    0.49
  -9   3  -4   14.93    0.47
   9   3   4   15.59    0.52
   9   3   4   15.31    0.46
 -11  -3  -4    8.23    0.38
  11  -3   4    7.91    0.38
  11  -3   4    8.75    0.38
  11   3   4    8.99    0.41
 -11   3  -4    7.87    0.36
  11   3   4    8.42    0.35
 -13  -3  -4   -0.02    0.10
  13  -3   4    0.04    0.10
 -13   3  -4    0.01    0.10
  13   3   4    0.08    0.11
 -15  -3  -4    2.56    0.27
  15  -3   4    2.77    0.28
  15   3   4    2.39    0.26
  18  -4  -4    3.94    0.32
 -18  -4   4    4.29    0.33
 -18   4   4    4.29    0.34
  18   4  -4    4.53    0.36
 -16  -4   4    0.42    0.15
  16  -4  -4    0.04    0.12
  16   4  -4   -0.02    0.12
 -16   4   4    0.18    0.13
 -14  -4   4    0.75    0.16
  14  -4  -4    0.65    0.14
  14  -4  -4    1.15    0.20
  14   4  -4    0.96    0.18
 -12  -4   4    1.54    0.18
 -12  -4   4    1.81    0.18
  12  -4  -4    1.21    0.17
  12  -4  -4    1.51    0.18
 -12   4   4    1.21    0.16
  12   4  -4    1.22    0.18
 -10  -4   4    5.25    0.27
  10  -4  -4    5.06    0.27
  10  -4  -4    4.87    0.29
 -10  -4   4    4.95    0.25
 -10   4   4    5.33    0.26
  10   4  -4    5.00    0.28
   8  -4  -4    1.37    0.15
  -8  -4   4    1.66    0.15
   8  -4  -4    1.49    0.17
  -8  -4   4    1.68    0.16
   8   4  -4    1.59    0.16
  -8   4   4    1.40    0.14
   6  -4  -4    1.63    0.15
  -6  -4   4    1.53    0.13
   6  -4  -4    1.28    0.15
  -6  -4   4    1.82    0.15
   6   4  -4    1.60    0.11
   6   4  -4    1.53    0.16
  -6   4   4    1.63    0.15
  -4  -4   4   91.60    1.56
  -4  -4   4   93.75    1.69
   4  -4  -4   93.74    1.63
   4  -4  -4   94.13    1.69
   4   4  -4   92.26    1.67
  -4   4   4   92.24    1.65
   4   4  -4   95.39    1.57
   2  -4  -4    1.26    0.12
  -2  -4   4    1.39    0.10
   2  -4  -4    1.71    0.15
  -2  -4   4    1.44    0.15
  -2   4   4    1.45    0.08
  -2   4   4    1.55    0.14
   2   4  -4    1.48    0.13
   2   4  -4    1.46    0.13
   0  -4   4    0.02    0.06
   0  -4  -4    0.04    0.04
   0  -4  -4    0.09    0.06
   0  -4   4    0.03    0.03
   0   4   4   -0.05    0.05
   0   4   4    0.05    0.04
   0   4  -4    0.06    0.06
   0   4  -4    0.03    0.06
  -2  -4  -4    0.79    0.12
  -2  -4  -4    0.53    0.07
   2  -4   4    0.71    0.12
   2  -4   4    0.75    0.11
  -2   4  -4    0.63    0.10
   2   4   4    0.53    0.10
   2   4   4    0.57    0.09
  -2   4  -4    0.45    0.10
  -4  -4  -4   -0.04    0.07
   4  -4   4   -0.01    0.06
   4  -4   4    0.01    0.07
   4   4   4   -0.08    0.05
  -4   4  -4    0.05    0.06
   4   4   4    0.05    0.07
  -6  -4  -4    2.47    0.20
   6  -4   4    2.57    0.21
   6  -4   4    2.70    0.21
  -6   4  -4    3.10    0.19
   6   4   4    2.69    0.18
   6   4   4    3.03    0.21
   8  -4   4   19.61    0.59
  -8  -4  -4   19.78    0.59
   8  -4   4   20.35    0.61
   8   4   4   20.99    0.56
  -8   4  -4   19.89    0.55
   8   4   4   19.61    0.60
 -10  -4  -4    7.01    0.36
  10  -4   4    7.99    0.38
  10  -4   4    7.38    0.37
  10   4   4    7.62    0.38
 -10   4  -4    8.16    0.34
  10   4   4    7.60    0.33
  12  -4   4    0.22    0.13
  12  -4   4    0.14    0.13
 -12  -4  -4    0.10    0.12
  12   4   4    0.31    0.13
  14  -4   4    4.97    0.35
 -14  -4  -4    5.80    0.37
  14   4   4    5.47    0.38
 -16   4  -4    7.34    0.44
 -17  -5   4    0.04    0.13
  17   5  -4    0.09    0.13
 -17   5   4    0.31    0.15
  15  -5  -4    5.86    0.34
 -15  -5   4    5.55    0.36
  15  -5  -4    6.03    0.38
  15   5  -4    5.80    0.37
 -13  -5   4    0.10    0.11
  13  -5  -4   -0.01    0.10
  13  -5  -4    0.08    0.11
  13   5  -4    0.04    0.11
 -13   5   4    0.07    0.10
  11  -5  -4    6.78    0.35
  11  -5  -4    6.86    0.33
 -11  -5   4    7.38    0.32
 -11  -5   4    7.14    0.34
  11   5  -4    7.74    0.37
 -11   5   4    7.73    0.35
  -9  -5   4   24.74    0.65
  -9  -5   4   27.02    0.67
   9  -5  -4   26.20    0.72
   9  -5  -4   25.72    0.66
   9   5  -4   25.93    0.71
  -9   5   4   25.80    0.68
   7  -5  -4    3.29    0.23
  -7  -5   4    3.20    0.20
  -7  -5   4    3.17    0.21
   7  -5  -4    2.95    0.20
  -7   5   4    2.89    0.21
   7   5  -4    2.88    0.21
  -5  -5   4   77.61    1.38
  -5  -5   4   75.90    1.48
   5  -5  -4   78.42    1.44
   5  -5  -4   76.79    1.50
  -5   5   4   77.77    1.47
   5   5  -4   79.92    1.49
   5   5  -4   78.43    1.37
  -3  -5   4    7.85    0.25
   3  -5  -4    7.70    0.30
   3  -5  -4    7.92    0.30
  -3  -5   4    7.84    0.32
   3   5  -4    7.77    0.30
   3   5  -4    8.89    0.30
  -3   5   4    8.10    0.32
  -1  -5   4    9.37    0.35
  -1  -5   4    9.53    0.25
   1  -5  -4    9.47    0.31
   1  -5  -4    9.93    0.35
  -1   5   4    9.34    0.26
   1   5  -4    9.69    0.33
  -1   5   4    9.79    0.35
   1   5  -4    9.66    0.34
   1  -5   4    0.76    0.13
  -1  -5  -4    0.74    0.10
  -1  -5  -4    0.41    0.11
   1   5   4    0.59    0.09
   1   5   4    0.59    0.11
  -1   5  -4    0.66    0.12
  -1   5  -4    0.60    0.10
   3  -5   4    0.21    0.09
  -3  -5  -4    0.38    0.11
   3   5   4    0.26    0.09
  -3   5  -4    0.33    0.10
  -3   5  -4    0.15    0.08
   3   5   4    0.23    0.08
  -5  -5  -4    0.12    0.09
   5  -5   4    0.12    0.11
  -5   5  -4    0.05    0.07
  -5   5  -4    0.03    0.09
   5   5   4    0.19    0.09
   5   5   4    0.12    0.09
   7  -5   4    3.33    0.26
  -7  -5  -4    3.70    0.26
  -7   5  -4    3.41    0.25
  -7   5  -4    3.03    0.21
   7   5   4    3.29    0.24
   7   5   4    2.89    0.21
   9  -5   4   16.10    0.58
  -9  -5  -4   16.22    0.57
  -9   5  -4   17.31    0.59
   9   5   4   17.55    0.59
   9   5   4   17.53    0.52
  11  -5   4    0.46    0.16
 -11  -5  -4    0.41    0.14
  11   5   4    0.69    0.17
 -11   5  -4    0.34    0.14
  13  -5   4    8.69    0.46
 -13  -5  -4    9.44    0.47
  13   5   4    8.73    0.46
 -13   5  -4    9.20    0.47
 -15   5  -4    0.55    0.19
  16  -6  -4   19.42    0.73
 -16  -6   4   19.14    0.69
  16   6  -4   18.77    0.73
  14  -6  -4    7.89    0.39
  14  -6  -4    8.09    0.43
 -14  -6   4    7.66    0.40
  14   6  -4    7.71    0.43
 -14   6   4    6.79    0.37
  12  -6  -4    0.02    0.11
  12  -6  -4    0.01    0.11
 -12  -6   4   -0.12    0.10
 -12   6   4    0.02    0.11
  12   6  -4    0.12    0.11
  10  -6  -4   11.66    0.48
 -10  -6   4   11.00    0.43
  10  -6  -4   12.23    0.45
 -10  -6   4   12.02    0.43
  10   6  -4   11.43    0.48
 -10   6   4   11.32    0.45
   8  -6  -4   78.34    1.63
   8  -6  -4   80.53    1.53
  -8  -6   4   80.14    1.56
  -8  -6   4   81.74    1.52
  -8   6   4   76.49    1.57
   8   6  -4   80.08    1.61
  -6  -6   4    3.56    0.22
  -6  -6   4    3.01    0.23
   6  -6  -4    3.68    0.26
   6  -6  -4    3.58    0.23
   6   6  -4    3.18    0.20
  -6   6   4    3.45    0.25
   6   6  -4    3.71    0.24
  -4  -6   4   47.08    1.03
   4  -6  -4   46.87    1.02
   4  -6  -4   44.42    0.98
  -4  -6   4   47.35    0.91
  -4   6   4   45.78    1.02
   4   6  -4   45.86    0.95
   4   6  -4   47.07    1.01
  -2  -6   4    8.23    0.36
   2  -6  -4    7.81    0.31
   2  -6  -4    7.64    0.32
  -2   6   4    7.27    0.33
   2   6  -4    7.44    0.31
   2   6  -4    7.68    0.32
   0  -6  -4   22.33    0.61
   0  -6   4   22.01    0.64
   0  -6  -4   22.85    0.56
   0   6   4   22.54    0.62
   0   6  -4   22.08    0.61
   0   6  -4   22.75    0.58
   2  -6   4    3.23    0.25
  -2  -6  -4    2.94    0.22
   2   6   4    2.89    0.22
   2   6   4    3.00    0.19
  -2   6  -4    2.96    0.22
  -2   6  -4    3.24    0.20
  -4  -6  -4    7.93    0.36
   4  -6   4    8.07    0.39
   4   6   4    8.34    0.34
   4   6   4    8.48    0.35
  -4   6  -4    7.62    0.36
  -6  -6  -4    0.38    0.13
   6  -6   4    0.77    0.17
   6   6   4    0.75    0.14
   6   6   4    0.34    0.11
  -6   6  -4    0.41    0.14
   8  -6   4    0.63    0.16
  -8  -6  -4    0.67    0.15
  -8   6  -4    0.67    0.16
   8   6   4    0.70    0.16
   8   6   4    0.57    0.14
  10  -6   4   21.21    0.73
 -10  -6  -4   18.80    0.67
 -10   6  -4   21.51    0.72
  10   6   4   22.08    0.71
 -12  -6  -4    8.75    0.46
  12  -6   4    9.74    0.50
  12   6   4    9.63    0.49
 -12   6  -4    9.54    0.49
  14  -6   4    2.25    0.30
 -15  -7   4    0.34    0.17
  15  -7  -4   -0.03    0.12
 -15   7   4    0.08    0.14
  15   7  -4    0.02    0.14
 -13  -7   4    0.12    0.14
  13  -7  -4    0.00    0.12
 -13   7   4    0.27    0.13
  13   7  -4    0.14    0.13
 -11  -7   4    0.36    0.14
  11  -7  -4    0.39    0.15
  11  -7  -4    0.34    0.13
 -11   7   4    0.52    0.15
  11   7  -4    0.27    0.14
   9  -7  -4    7.84    0.41
  -9  -7   4    8.21    0.37
   9  -7  -4    8.00    0.36
  -9   7   4    8.23    0.41
   9   7  -4    8.11    0.40
   7  -7  -4    1.58    0.20
  -7  -7   4    1.84    0.20
  -7  -7   4    2.12    0.21
   7  -7  -4    1.92    0.21
  -7   7   4    1.69    0.21
   7   7  -4    1.76    0.21
   5  -7  -4    0.10    0.10
  -5  -7   4   -0.04    0.10
   5  -7  -4   -0.03    0.09
   5   7  -4    0.03    0.09
   5   7  -4    0.13    0.10
  -5   7   4    0.04    0.09
  -3  -7   4    0.31    0.12
   3  -7  -4    0.16    0.10
   3  -7  -4    0.26    0.11
   3   7  -4    0.27    0.11
  -3   7   4    0.14    0.11
   3   7  -4    0.30    0.11
   1  -7  -4    0.23    0.11
  -1  -7   4    0.13    0.10
   1  -7  -4    0.22    0.10
   1   7  -4    0.22    0.12
   1   7  -4    0.10    0.09
  -1   7   4    0.25    0.12
  -1  -7  -4    5.22    0.30
   1  -7   4    6.00    0.33
  -1   7  -4    5.71    0.32
   1   7   4    5.47    0.30
   3  -7   4    2.01    0.23
  -3  -7  -4    1.87    0.21
  -3   7  -4    1.69    0.21
   3   7   4    1.88    0.19
   5  -7   4    0.35    0.14
  -5  -7  -4    0.37    0.13
  -5   7  -4    0.38    0.14
   5   7   4    0.32    0.12
  -7  -7  -4    0.00    0.11
   7  -7   4    0.07    0.12
  -7   7  -4    0.02    0.11
   7   7   4    0.04    0.11
   7   7   4    0.07    0.11
   9  -7   4    2.66    0.29
  -9  -7  -4    2.43    0.26
  -9   7  -4    2.97    0.29
   9   7   4    3.14    0.27
 -11  -7  -4    2.24    0.27
  11  -7   4    2.87    0.30
  11   7   4    2.27    0.26
 -11   7  -4    2.49    0.29
 -14  -8   4    2.35    0.29
 -14   8   4    2.57    0.30
 -12  -8   4    2.05    0.26
  12  -8  -4    2.34    0.27
 -12   8   4    2.19    0.27
  12   8  -4    2.69    0.29
  10  -8  -4    2.56    0.28
 -10  -8   4    2.00    0.23
 -10   8   4    2.16    0.25
  10   8  -4    2.38    0.27
   8  -8  -4   13.33    0.50
   8  -8  -4   12.74    0.54
  -8   8   4   12.89    0.55
   8   8  -4   12.59    0.52
   6  -8  -4    8.34    0.39
   6  -8  -4    7.96    0.41
  -6  -8   4    8.08    0.40
  -6   8   4    8.53    0.42
   6   8  -4    7.78    0.40
   4  -8  -4   -0.04    0.10
   4  -8  -4    0.03    0.09
  -4  -8   4    0.14    0.11
   4   8  -4    0.00    0.10
  -4   8   4    0.06    0.10
   4   8  -4   -0.11    0.09
  -2  -8   4    1.32    0.21
   2  -8  -4    1.41    0.18
   2   8  -4    1.48    0.20
  -2   8   4    1.46    0.19
   0  -8  -4    0.44    0.14
   0  -8   4    0.32    0.14
   0   8  -4    0.26    0.13
   0   8   4    0.57    0.15
   2  -8   4    2.43    0.25
  -2  -8  -4    2.17    0.22
   2   8   4    2.19    0.23
  -2   8  -4    1.77    0.22
  -4  -8  -4   15.12    0.56
   4  -8   4   14.26    0.60
  -4   8  -4   14.75    0.57
   4   8   4   14.98    0.54
   6  -8   4   10.90    0.54
  -6  -8  -4   10.67    0.49
   6   8   4   11.18    0.47
  -6   8  -4   11.30    0.52
  -8  -8  -4    0.51    0.15
   8  -8   4    0.74    0.20
  -8   8  -4    0.59    0.18
  11   9  -4    2.19    0.27
   9  -9  -4    0.22    0.15
   9   9  -4    0.21    0.15
  -9   9   4    0.02    0.13
   7  -9  -4    1.92    0.26
  -7   9   4    2.27    0.27
   5  -9  -4    0.40    0.15
   5  -9  -4    0.34    0.15
  -5  -9   4    0.46    0.16
  -5   9   4    0.31    0.15
  -3  -9   4    0.03    0.12
   3  -9  -4   -0.11    0.11
  -3   9   4    0.04    0.11
   3   9  -4    0.01    0.12
   1  -9  -4    0.35    0.14
  -1  -9   4    0.11    0.14
  -1   9   4    0.21    0.13
   1   9  -4    0.23    0.14
  -1  -9  -4    0.03    0.12
   1  -9   4   -0.09    0.12
  -1   9  -4    0.06    0.12
   1   9   4   -0.10    0.10
   3  -9   4    3.35    0.32
  -3  -9  -4    3.22    0.29
   3   9   4    3.00    0.27
  -3   9  -4    3.02    0.30
  -5  -9  -4    1.58    0.22
   5  -9   4    1.98    0.28
   5   9   4    1.42    0.22
  -5   9  -4    1.68    0.25
  -7  -9  -4    4.13    0.34
   6 -10  -4    3.35    0.33
  -4 -10   4    4.46    0.35
  -4  10   4    3.81    0.32
  -2 -10   4    0.19    0.14
  -2  10   4    0.33    0.15
   2  10  -4    0.00    0.14
   0 -10   4    0.04    0.14
   0 -10  -4    0.02    0.14
   0  10   4    0.02    0.13
   0  10  -4    0.08    0.15
  -2 -10  -4    2.55    0.28
   2 -10   4    1.93    0.29
   2  10   4    2.72    0.28
  -2  10  -4    2.30    0.28
   4  10   4   13.48    0.57
  20   0  -5   -0.06    0.11
 -18   0   5   -0.04    0.10
  18   0  -5   -0.08    0.10
  18   0  -5   -0.04    0.11
 -16   0   5    0.07    0.10
  16   0  -5    0.07    0.11
  16   0  -5   -0.08    0.08
  14   0  -5    0.00    0.09
  14   0  -5   -0.14    0.08
 -14   0   5    0.06    0.09
  12   0  -5   -0.07    0.07
 -12   0   5   -0.02    0.07
  12   0  -5   -0.10    0.06
 -10   0   5    0.01    0.07
  10   0  -5   -0.10    0.05
  10   0  -5    0.02    0.06
   8   0  -5    0.07    0.06
   8   0  -5   -0.06    0.05
  -8   0   5   -0.03    0.05
  -8   0   5    0.02    0.03
  -6   0   5   -0.50    0.06
   6   0  -5   -0.52    0.05
   6   0  -5   -0.49    0.06
  -6   0   5   -0.52    0.03
   4   0  -5    0.00    0.04
  -4   0   5    0.02    0.05
   4   0  -5   -0.05    0.04
  -4   0   5    0.01    0.03
  -2   0   5   -0.04    0.03
  -2   0   5   -0.02    0.04
   2   0  -5    0.01    0.04
   2   0  -5   -0.01    0.05
   0   0   5   -0.12    0.04
   0   0  -5   -0.20    0.04
   0   0  -5   -0.18    0.05
   0   0   5   -0.15    0.05
   2   0   5    0.02    0.05
  -2   0  -5    0.01    0.04
  -2   0  -5    0.01    0.05
   2   0   5   -0.02    0.04
  -4   0  -5   -0.03    0.04
   4   0   5   -0.06    0.04
   4   0   5    0.04    0.06
  -4   0  -5    0.01    0.06
   6   0   5    0.03    0.04
   6   0   5    0.15    0.07
  -6   0  -5   -0.01    0.05
   6   0   5   -0.03    0.06
   8   0   5    0.03    0.07
   8   0   5    0.07    0.09
  -8   0  -5   -0.02    0.06
 -10   0  -5   -0.03    0.07
  10   0   5    0.01    0.09
  10   0   5   -0.03    0.08
  12   0   5    0.10    0.11
  12   0   5    0.05    0.10
  14   0   5   -0.02    0.11
  14   0   5   -0.06    0.11
  16   0   5    0.11    0.13
 -16   0  -5    0.12    0.12
 -19  -1   5    1.68    0.24
  19  -1  -5    1.13    0.21
  19   1  -5    1.75    0.24
 -19   1   5    1.47    0.23
  19   1  -5    1.47    0.24
 -17  -1   5   20.63    0.63
  17  -1  -5   20.11    0.66
  17   1  -5   20.38    0.68
 -17   1   5   21.07    0.66
  17   1  -5   21.37    0.68
  15  -1  -5    0.87    0.16
 -15  -1   5    1.11    0.17
  15  -1  -5    1.00    0.16
  15   1  -5    0.98    0.17
  15   1  -5    1.08    0.18
 -15   1   5    1.29    0.17
  13  -1  -5    2.54    0.19
 -13  -1   5    2.38    0.20
  13  -1  -5    2.36    0.20
 -13   1   5    2.73    0.21
  13   1  -5    2.23    0.20
  13   1  -5    2.42    0.20
  11  -1  -5    0.10    0.08
 -11  -1   5    0.08    0.08
  11  -1  -5   -0.07    0.05
  11   1  -5   -0.02    0.07
 -11   1   5    0.01    0.07
  11   1  -5    0.11    0.08
   9  -1  -5   26.99    0.58
   9  -1  -5   27.70    0.63
  -9  -1   5   27.04    0.63
   9   1  -5   26.64    0.62
  -9   1   5   27.18    0.53
   9   1  -5   27.34    0.63
  -9   1   5   27.30    0.64
   7  -1  -5    4.11    0.16
   7  -1  -5    3.94    0.19
  -7  -1   5    4.79    0.21
   7   1  -5    4.21    0.19
   7   1  -5    4.09    0.19
  -7   1   5    4.09    0.20
  -7   1   5    4.04    0.15
  -5  -1   5   27.70    0.59
   5  -1  -5   26.82    0.56
   5  -1  -5   27.52    0.52
  -5  -1   5   27.82    0.46
  -5   1   5   27.09    0.52
   5   1  -5   27.22    0.57
  -5   1   5   26.82    0.58
   5   1  -5   27.87    0.54
  -3  -1   5   17.18    0.41
   3  -1  -5   17.46    0.37
  -3  -1   5   17.60    0.35
   3  -1  -5   18.06    0.40
   3   1  -5   17.69    0.35
  -3   1   5   18.10    0.40
  -3   1   5   17.73    0.38
   3   1  -5   17.55    0.41
   1  -1  -5   20.78    0.43
  -1  -1   5   19.25    0.42
  -1  -1   5   20.41    0.45
   1  -1  -5   20.02    0.43
  -1   1   5   19.95    0.43
   1   1  -5   20.61    0.36
   1   1  -5   20.93    0.46
  -1   1   5   20.49    0.41
   1  -1   5   32.78    0.66
  -1  -1  -5   33.20    0.64
  -1  -1  -5   33.90    0.68
   1  -1   5   34.11    0.67
   1   1   5   33.80    0.67
   1   1   5   34.24    0.59
  -1   1  -5   33.08    0.56
  -1   1  -5   34.28    0.69
   3  -1   5    0.08    0.06
   3  -1   5    0.03    0.06
  -3  -1  -5   -0.01    0.05
   3   1   5    0.09    0.03
   3   1   5    0.08    0.06
  -3   1  -5    0.10    0.07
   3   1   5    0.04    0.06
  -3   1  -5    0.06    0.04
  -5  -1  -5   65.46    1.17
   5  -1   5   62.81    1.17
   5  -1   5   64.88    1.20
   5   1   5   65.14    1.24
  -5   1  -5   64.17    1.10
  -5   1  -5   63.74    1.24
   5   1   5   62.58    1.19
   7  -1   5    7.54    0.27
   7  -1   5    7.60    0.31
  -7  -1  -5    7.15    0.28
   7   1   5    7.24    0.32
  -7   1  -5    7.22    0.31
   7   1   5    7.84    0.30
  -7   1  -5    7.67    0.26
  -9  -1  -5   19.00    0.53
   9  -1   5   19.91    0.56
   9   1   5   19.08    0.54
  -9   1  -5   18.41    0.48
   9   1   5   18.28    0.58
  -9   1  -5   18.91    0.57
 -11  -1  -5    0.03    0.09
  11  -1   5    0.21    0.10
  11   1   5    0.10    0.10
  11   1   5    0.06    0.10
 -11   1  -5    0.20    0.10
  13  -1   5    3.40    0.27
 -13  -1  -5    3.13    0.25
 -13   1  -5    3.12    0.26
  13   1   5    3.32    0.28
  13   1   5    3.15    0.25
  15   1   5    3.65    0.33
 -15   1  -5    3.88    0.31
  20  -2  -5    5.98    0.40
 -20  -2   5    7.01    0.42
 -20   2   5    6.70    0.39
  20   2  -5    6.17    0.40
 -18  -2   5    0.10    0.12
  18  -2  -5   -0.02    0.11
 -18   2   5    0.30    0.13
  18   2  -5    0.18    0.14
 -16  -2   5   10.19    0.41
  16  -2  -5    9.81    0.43
 -16  -2   5   10.16    0.44
  16   2  -5    9.96    0.45
  16   2  -5   10.30    0.45
 -16   2   5   10.01    0.44
 -14  -2   5    8.63    0.36
  14  -2  -5    9.30    0.39
 -14   2   5    8.74    0.39
  14   2  -5    8.52    0.38
  14   2  -5    9.00    0.40
 -12  -2   5   14.12    0.45
  12  -2  -5   14.11    0.46
 -12   2   5   14.27    0.47
  12   2  -5   13.99    0.46
  12   2  -5   14.41    0.48
  10  -2  -5   19.21    0.52
 -10  -2   5   19.11    0.52
  10  -2  -5   18.80    0.44
 -10   2   5   18.63    0.53
  10   2  -5   19.46    0.52
  10   2  -5   19.64    0.54
 -10   2   5   19.41    0.45
   8  -2  -5   14.13    0.40
  -8  -2   5   12.80    0.39
   8  -2  -5   13.05    0.31
  -8   2   5   13.42    0.41
   8   2  -5   14.29    0.39
   8   2  -5   13.02    0.40
  -8   2   5   13.19    0.34
   6  -2  -5    0.78    0.11
   6  -2  -5    0.81    0.07
  -6  -2   5    0.70    0.11
  -6   2   5    0.62    0.09
   6   2  -5    0.84    0.10
   6   2  -5    0.76    0.11
   6   2  -5    0.69    0.05
  -6   2   5    0.94    0.12
  -4  -2   5  208.67    3.45
   4  -2  -5  213.45    3.28
  -4  -2   5  211.23    3.22
   4  -2  -5  209.33    3.31
   4   2  -5  204.25    3.24
   4   2  -5  206.71    3.40
  -4   2   5  207.00    3.29
  -4   2   5  209.72    3.42
  -2  -2   5   50.33    0.97
   2  -2  -5   51.42    0.89
   2  -2  -5   49.55    0.93
  -2  -2   5   52.13    0.90
   2   2  -5   51.70    0.83
  -2   2   5   51.69    0.92
  -2   2   5   51.09    0.93
   2   2  -5   52.98    0.97
   0  -2   5   13.27    0.34
   0  -2  -5   12.46    0.34
   0  -2  -5   13.33    0.33
   0  -2   5   13.52    0.36
   0   2   5   13.26    0.32
   0   2   5   13.33    0.28
   0   2  -5   12.30    0.35
   0   2   5   13.11    0.35
  -2  -2  -5   18.24    0.44
   2  -2   5   17.52    0.44
   2  -2   5   17.44    0.44
   2   2   5   17.63    0.44
  -2   2  -5   17.90    0.45
   2   2   5   17.97    0.44
   4  -2   5   24.33    0.56
   4  -2   5   25.27    0.59
  -4  -2  -5   24.24    0.57
  -4   2  -5   23.91    0.44
   4   2   5   24.18    0.59
  -4   2  -5   23.29    0.57
   4   2   5   24.14    0.57
   6  -2   5    7.17    0.28
  -6  -2  -5    6.59    0.28
   6  -2   5    7.19    0.30
  -6   2  -5    7.10    0.30
   6   2   5    7.34    0.31
   6   2   5    7.16    0.28
  -8  -2  -5   63.62    1.25
   8  -2   5   65.46    1.26
   8  -2   5   63.02    1.28
  -8   2  -5   64.18    1.30
   8   2   5   62.15    1.31
   8   2   5   64.15    1.25
  10  -2   5    8.29    0.37
 -10  -2  -5    9.06    0.37
 -10   2  -5    8.21    0.37
  10   2   5    9.13    0.40
  10   2   5    7.93    0.34
  12  -2   5    2.24    0.23
 -12  -2  -5    1.86    0.21
  12   2   5    1.90    0.23
 -12   2  -5    1.69    0.19
  12   2   5    1.97    0.21
  14  -2   5    3.92    0.29
 -14  -2  -5    4.28    0.31
  14   2   5    3.85    0.31
 -14   2  -5    3.82    0.30
 -16  -2  -5    0.43    0.17
 -16   2  -5    0.25    0.16
  19  -3  -5    4.03    0.33
 -19  -3   5    4.76    0.35
  19   3  -5    4.76    0.37
 -19   3   5    4.77    0.34
  17  -3  -5    0.19    0.13
 -17  -3   5    0.23    0.13
 -17   3   5    0.27    0.15
  17   3  -5    0.43    0.16
 -15  -3   5    1.14    0.18
 -15  -3   5    1.17    0.19
  15  -3  -5    1.51    0.19
  15   3  -5    1.27    0.19
 -15   3   5    1.52    0.19
 -13  -3   5    0.64    0.13
  13  -3  -5    0.52    0.13
 -13  -3   5    0.50    0.12
 -13   3   5    0.65    0.15
  13   3  -5    0.51    0.13
  11  -3  -5    1.85    0.18
  11  -3  -5    1.65    0.18
 -11  -3   5    1.58    0.16
 -11  -3   5    1.66    0.17
  11   3  -5    1.33    0.17
 -11   3   5    1.62    0.18
 -11   3   5    1.65    0.15
  -9  -3   5   21.42    0.54
  -9  -3   5   21.77    0.57
   9  -3  -5   22.53    0.60
   9  -3  -5   22.20    0.56
   9   3  -5   21.70    0.59
  -9   3   5   21.57    0.53
   7  -3  -5    6.66    0.26
  -7  -3   5    6.62    0.24
   7  -3  -5    6.75    0.28
  -7  -3   5    6.32    0.27
  -7   3   5    6.35    0.25
   7   3  -5    6.56    0.17
   7   3  -5    6.66    0.28
  -5  -3   5   20.26    0.44
   5  -3  -5   19.38    0.49
   5  -3  -5   19.48    0.48
  -5  -3   5   20.44    0.51
   5   3  -5   19.54    0.40
  -5   3   5   20.16    0.48
   5   3  -5   19.68    0.50
   3  -3  -5   11.46    0.25
   3  -3  -5   11.28    0.32
  -3  -3   5   11.20    0.35
  -3  -3   5   11.31    0.26
  -3  -3   5   11.91    0.30
   3   3  -5   12.08    0.35
  -3   3   5   11.25    0.33
   1  -3  -5    0.95    0.11
   1  -3  -5    0.93    0.09
  -1  -3   5    0.99    0.12
  -1  -3   5    1.00    0.05
  -1  -3   5    0.94    0.10
   1   3  -5    1.04    0.12
  -1   3   5    1.15    0.09
  -1   3   5    0.69    0.11
  -1  -3  -5    0.82    0.11
   1  -3   5    1.03    0.11
   1  -3   5    0.82    0.12
   1   3   5    0.98    0.10
   1   3   5    0.77    0.10
   1   3   5    1.06    0.07
  -1   3  -5    0.68    0.10
  -3  -3  -5    0.78    0.12
   3  -3   5    0.77    0.11
   3  -3   5    0.94    0.12
   3   3   5    1.05    0.12
   3   3   5    0.89    0.11
  -3   3  -5    0.78    0.11
   5  -3   5    5.14    0.26
  -5  -3  -5    5.60    0.26
   5  -3   5    5.70    0.26
   5   3   5    4.85    0.24
   5   3   5    4.70    0.24
  -5   3  -5    5.11    0.25
   7  -3   5   33.34    0.80
  -7  -3  -5   33.49    0.79
   7  -3   5   33.47    0.80
   7   3   5   34.58    0.78
  -7   3  -5   32.82    0.79
   7   3   5   33.07    0.81
   9  -3   5    7.51    0.35
   9  -3   5    7.59    0.36
  -9  -3  -5    7.70    0.35
   9   3   5    7.91    0.34
   9   3   5    6.64    0.34
  -9   3  -5    8.29    0.35
 -11  -3  -5   13.71    0.51
  11  -3   5   14.09    0.52
 -11   3  -5   15.03    0.52
  11   3   5   14.04    0.54
  11   3   5   14.70    0.49
 -13  -3  -5    6.70    0.37
  13  -3   5    5.91    0.36
  13   3   5    6.05    0.37
 -13   3  -5    6.13    0.36
  15  -3   5    0.33    0.17
 -15  -3  -5    0.35    0.15
  15   3   5    0.34    0.15
  20  -4  -5   18.48    0.70
 -18  -4   5    0.24    0.14
  18  -4  -5    0.23    0.15
  18   4  -5    0.35    0.15
 -18   4   5    0.28    0.15
  16  -4  -5    0.23    0.13
 -16  -4   5    0.46    0.14
  16   4  -5    0.42    0.15
 -16   4   5    0.32    0.14
 -14  -4   5    0.32    0.12
  14  -4  -5    0.12    0.11
 -14   4   5    0.23    0.12
  14   4  -5    0.28    0.13
 -12  -4   5   26.74    0.72
  12  -4  -5   27.95    0.72
  12  -4  -5   26.83    0.76
 -12  -4   5   27.80    0.71
 -12   4   5   27.54    0.68
  12   4  -5   26.70    0.76
 -10  -4   5  119.99    2.07
 -10  -4   5  116.51    2.11
  10  -4  -5  116.87    2.07
 -10   4   5  115.13    2.04
  10   4  -5  113.19    2.15
   8  -4  -5   59.48    1.22
   8  -4  -5   57.57    1.15
  -8  -4   5   59.06    1.19
  -8  -4   5   61.53    1.14
   8   4  -5   58.10    1.21
  -8   4   5   58.63    1.16
   6  -4  -5    2.72    0.18
  -6  -4   5    2.72    0.19
  -6  -4   5    2.83    0.16
   6  -4  -5    2.65    0.18
   6   4  -5    2.58    0.19
   6   4  -5    2.42    0.13
  -6   4   5    2.70    0.19
   4  -4  -5  191.11    3.19
  -4  -4   5  186.81    2.99
   4  -4  -5  189.89    3.10
  -4  -4   5  190.99    3.23
  -4   4   5  189.17    3.12
   4   4  -5  191.20    3.19
   4   4  -5  190.81    3.03
   2  -4  -5  220.54    3.49
   2  -4  -5  216.93    3.55
  -2  -4   5  212.24    3.63
  -2  -4   5  216.03    3.32
  -2   4   5  210.31    3.50
   2   4  -5  221.02    3.46
  -2   4   5  215.75    3.42
   2   4  -5  214.67    3.56
   0  -4   5   76.45    1.46
   0  -4   5   76.43    1.38
   0  -4  -5   76.49    1.39
   0  -4  -5   76.72    1.32
   0   4  -5   75.73    1.38
   0   4   5   74.08    1.39
   0   4   5   75.36    1.32
   0   4  -5   75.18    1.39
   2  -4   5    0.07    0.07
  -2  -4  -5   -0.02    0.06
   2  -4   5    0.03    0.07
   2   4   5   -0.04    0.05
   2   4   5   -0.05    0.05
  -2   4  -5    0.03    0.06
  -4  -4  -5    2.91    0.20
   4  -4   5    3.17    0.22
   4  -4   5    2.77    0.20
   4   4   5    3.17    0.20
   4   4   5    2.67    0.19
  -4   4  -5    2.91    0.19
  -6  -4  -5    0.91    0.15
   6  -4   5    0.92    0.16
   6  -4   5    1.15    0.17
  -6   4  -5    1.19    0.14
   6   4   5    1.15    0.14
   6   4   5    0.97    0.14
   8  -4   5   89.69    1.76
   8  -4   5   92.63    1.81
  -8  -4  -5   89.20    1.75
  -8   4  -5   91.88    1.74
   8   4   5   90.73    1.80
   8   4   5   95.55    1.72
  10  -4   5   40.38    0.99
 -10  -4  -5   37.92    0.95
  10  -4   5   36.97    0.96
 -10   4  -5   37.96    0.92
  10   4   5   39.34    0.91
  10   4   5   37.91    0.99
  12  -4   5    5.06    0.34
 -12  -4  -5    4.62    0.32
  12   4   5    4.47    0.33
 -14  -4  -5    1.19    0.22
  14  -4   5    0.98    0.21
  14   4   5    1.20    0.22
 -17  -5   5    4.89    0.34
  17  -5  -5    4.46    0.33
 -17   5   5    3.88    0.32
  17   5  -5    4.22    0.34
  15  -5  -5    3.24    0.28
 -15  -5   5    3.80    0.30
  15  -5  -5    3.28    0.29
  15   5  -5    3.51    0.30
 -13  -5   5    4.90    0.30
  13  -5  -5    4.92    0.30
  13  -5  -5    4.71    0.32
  13   5  -5    4.69    0.31
 -13   5   5    4.84    0.29
 -11  -5   5    2.31    0.21
  11  -5  -5    2.77    0.23
  11  -5  -5    2.17    0.21
 -11  -5   5    2.51    0.22
 -11   5   5    2.40    0.21
  11   5  -5    2.22    0.21
  -9  -5   5    4.00    0.25
  -9  -5   5    4.18    0.25
   9  -5  -5    4.58    0.27
   9  -5  -5    4.02    0.26
  -9   5   5    4.60    0.27
   9   5  -5    3.98    0.26
   7  -5  -5   13.66    0.44
  -7  -5   5   13.97    0.40
   7  -5  -5   12.89    0.45
  -7  -5   5   13.65    0.45
  -7   5   5   13.12    0.44
   7   5  -5   13.06    0.45
  -5  -5   5    3.65    0.18
  -5  -5   5    3.49    0.22
   5  -5  -5    3.43    0.22
   5  -5  -5    3.55    0.21
   5   5  -5    3.38    0.22
   5   5  -5    3.64    0.19
  -5   5   5    3.51    0.22
   3  -5  -5    9.50    0.35
  -3  -5   5   10.03    0.27
   3  -5  -5    9.37    0.33
  -3  -5   5    9.03    0.36
  -3   5   5    9.07    0.35
   3   5  -5    9.70    0.32
   3   5  -5    9.33    0.34
   1  -5  -5    8.26    0.28
  -1  -5   5    7.96    0.34
   1  -5  -5    7.91    0.32
  -1   5   5    8.16    0.33
   1   5  -5    8.61    0.32
   1   5  -5    8.54    0.31
  -1  -5  -5    9.86    0.37
   1  -5   5    9.60    0.38
   1   5   5    9.85    0.36
  -1   5  -5    9.91    0.37
   1   5   5    9.69    0.31
  -1   5  -5    9.42    0.34
  -3  -5  -5    4.22    0.26
   3  -5   5    4.21    0.26
   3   5   5    4.09    0.22
   3   5   5    3.86    0.23
  -3   5  -5    3.91    0.25
  -3   5  -5    4.21    0.23
   5  -5   5   -0.05    0.09
  -5  -5  -5    0.09    0.09
   5  -5   5    0.00    0.08
  -5   5  -5    0.00    0.07
   5   5   5   -0.02    0.08
  -5   5  -5   -0.03    0.09
   5   5   5    0.04    0.08
  -7  -5  -5    2.36    0.22
   7  -5   5    2.08    0.22
   7  -5   5    2.19    0.22
  -7   5  -5    2.26    0.19
  -7   5  -5    2.54    0.24
   7   5   5    2.93    0.22
   7   5   5    2.68    0.22
   9  -5   5    0.33    0.14
   9  -5   5    0.69    0.17
  -9  -5  -5    0.28    0.13
   9   5   5    0.59    0.14
   9   5   5    0.56    0.14
  -9   5  -5    0.55    0.15
  11  -5   5    4.64    0.32
 -11  -5  -5    4.60    0.33
 -11   5  -5    4.74    0.34
  11   5   5    4.87    0.34
 -13  -5  -5    2.26    0.26
 -13   5  -5    2.38    0.27
  13   5   5    2.31    0.26
  16  -6  -5   22.84    0.73
  16  -6  -5   21.52    0.78
 -16  -6   5   22.10    0.74
  16   6  -5   22.09    0.79
 -14  -6   5    1.53    0.22
  14  -6  -5    1.68    0.21
  14  -6  -5    1.43    0.22
  14   6  -5    1.26    0.21
 -14   6   5    1.56    0.21
  12  -6  -5    1.95    0.22
 -12  -6   5    2.63    0.24
  12  -6  -5    2.18    0.23
  12   6  -5    2.06    0.24
 -12   6   5    1.86    0.22
  10  -6  -5    1.04    0.18
  10  -6  -5    1.93    0.22
 -10  -6   5    1.65    0.19
 -10  -6   5    1.47    0.19
 -10   6   5    1.76    0.20
  10   6  -5    1.51    0.19
   8  -6  -5   70.33    1.38
  -8  -6   5   68.96    1.32
   8  -6  -5   67.46    1.44
  -8  -6   5   69.15    1.40
  -8   6   5   67.34    1.40
   8   6  -5   66.02    1.42
   6  -6  -5   71.43    1.44
   6  -6  -5   69.47    1.38
  -6  -6   5   69.28    1.43
  -6  -6   5   70.53    1.30
  -6   6   5   71.22    1.42
   6   6  -5   69.44    1.42
   4  -6  -5  129.26    2.33
  -4  -6   5  126.64    2.36
   4  -6  -5  126.99    2.27
  -4   6   5  128.38    2.31
   4   6  -5  135.17    2.23
   4   6  -5  128.50    2.32
   2  -6  -5    0.57    0.12
  -2  -6   5    0.42    0.12
   2  -6  -5    0.77    0.13
   2   6  -5    0.48    0.12
   2   6  -5    1.06    0.15
  -2   6   5    0.71    0.13
   0  -6  -5    0.41    0.12
   0  -6   5    0.44    0.12
   0   6   5    0.37    0.11
   0   6  -5    0.33    0.11
   0   6  -5    0.37    0.10
   2  -6   5    3.13    0.25
  -2  -6  -5    3.42    0.25
  -2   6  -5    3.21    0.24
  -2   6  -5    3.57    0.22
   2   6   5    3.39    0.23
   4  -6   5   42.87    1.06
  -4  -6  -5   43.14    1.01
  -4   6  -5   41.88    0.93
   4   6   5   42.37    0.97
  -4   6  -5   42.43    1.01
   4   6   5   44.22    0.96
  -6  -6  -5    5.64    0.32
   6  -6   5    4.85    0.34
   6   6   5    5.07    0.29
   6   6   5    4.85    0.28
  -6   6  -5    4.70    0.31
   8  -6   5   14.80    0.59
  -8  -6  -5   16.05    0.58
   8   6   5   15.07    0.56
  -8   6  -5   15.23    0.58
   8   6   5   16.34    0.53
 -10  -6  -5    2.05    0.24
  10  -6   5    1.76    0.24
 -10   6  -5    1.61    0.22
  10   6   5    1.79    0.22
  12  -6   5    2.60    0.30
 -12  -6  -5    2.62    0.28
  12   6   5    2.67    0.28
 -12   6  -5    3.10    0.31
  15  -7  -5    3.99    0.35
 -15  -7   5    3.91    0.33
 -15   7   5    4.03    0.33
  15   7  -5    4.38    0.36
  13  -7  -5    0.35    0.15
  13  -7  -5    0.13    0.13
 -13  -7   5   -0.11    0.12
 -13   7   5    0.13    0.12
  13   7  -5   -0.15    0.09
  11  -7  -5    4.84    0.33
 -11  -7   5    5.71    0.32
  11  -7  -5    5.15    0.33
 -11   7   5    5.91    0.35
  11   7  -5    5.95    0.37
  -9  -7   5    1.99    0.22
   9  -7  -5    2.37    0.24
  -9  -7   5    2.10    0.22
   9  -7  -5    2.21    0.23
  -9   7   5    2.61    0.24
   9   7  -5    1.82    0.23
   7  -7  -5   65.89    1.42
  -7  -7   5   65.92    1.40
   7  -7  -5   65.76    1.35
  -7   7   5   64.25    1.40
   7   7  -5   65.95    1.41
  -5  -7   5   49.20    1.15
   5  -7  -5   51.53    1.15
   5  -7  -5   49.60    1.11
  -5   7   5   49.92    1.15
   5   7  -5   52.33    1.15
   5   7  -5   52.52    1.07
   3  -7  -5    0.25    0.11
  -3  -7   5    0.20    0.11
   3  -7  -5    0.20    0.10
   3   7  -5    0.23    0.11
   3   7  -5    0.16    0.10
  -3   7   5    0.07    0.10
   1  -7  -5    0.17    0.10
  -1  -7   5    0.04    0.10
   1   7  -5    0.15    0.09
   1   7  -5    0.23    0.11
  -1   7   5    0.09    0.10
  -1  -7  -5    6.73    0.35
   1  -7   5    6.86    0.37
   1   7   5    6.41    0.33
  -1   7  -5    6.19    0.33
   3  -7   5   14.16    0.55
  -3  -7  -5   13.83    0.51
  -3   7  -5   12.72    0.51
   3   7   5   13.43    0.49
   5  -7   5    9.06    0.46
  -5  -7  -5    8.39    0.41
  -5   7  -5    9.45    0.44
   5   7   5    9.15    0.41
   7  -7   5   11.68    0.54
  -7  -7  -5   11.28    0.49
  -7   7  -5   10.76    0.50
   7   7   5   11.09    0.47
   7   7   5   12.24    0.46
   9  -7   5    0.36    0.16
  -9  -7  -5   -0.17    0.09
   9   7   5    0.05    0.11
  -9   7  -5   -0.01    0.11
  11  -7   5    0.96    0.22
  11   7   5    0.85    0.20
 -14  -8   5    6.55    0.41
 -14   8   5    7.36    0.44
  12  -8  -5    2.48    0.27
  12   8  -5    2.37    0.27
 -12   8   5    2.12    0.25
  10  -8  -5    0.24    0.14
  10  -8  -5    0.61    0.18
  10   8  -5    0.64    0.18
 -10   8   5    0.52    0.16
   8  -8  -5   10.22    0.48
   8  -8  -5    9.90    0.44
  -8  -8   5   10.06    0.45
   8   8  -5   10.09    0.47
  -8   8   5   10.49    0.48
   6  -8  -5    1.36    0.22
   6  -8  -5    1.58    0.21
  -6  -8   5    1.44    0.21
  -6   8   5    1.53    0.22
   6   8  -5    1.47    0.22
   4  -8  -5    1.47    0.20
  -4  -8   5    1.43    0.21
   4  -8  -5    1.58    0.21
   4   8  -5    0.91    0.17
   4   8  -5    1.63    0.21
  -4   8   5    1.65    0.21
   2  -8  -5    1.82    0.21
  -2  -8   5    1.98    0.24
  -2   8   5    2.18    0.22
   2   8  -5    1.34    0.19
   0  -8   5    8.91    0.44
   0  -8  -5    8.29    0.40
   0   8   5    8.17    0.40
   0   8  -5    8.39    0.40
   2  -8   5   20.65    0.72
  -2  -8  -5   21.77    0.69
   2   8   5   20.61    0.66
  -2   8  -5   21.25    0.69
   4  -8   5   41.26    1.12
  -4  -8  -5   39.04    1.03
   4   8   5   39.61    0.99
  -4   8  -5   38.97    1.04
  -6  -8  -5    0.27    0.14
   6  -8   5    0.04    0.13
   6   8   5    0.01    0.12
  -6   8  -5   -0.04    0.12
   8  -8   5    0.56    0.18
  -8  -8  -5    0.54    0.16
  -8   8  -5    0.70    0.21
  11   9  -5    3.74    0.33
   9  -9  -5   -0.19    0.11
  -9   9   5    0.05    0.14
   9   9  -5   -0.06    0.12
   7  -9  -5   -0.03    0.12
  -7  -9   5    0.10    0.14
   7  -9  -5    0.10    0.14
  -7   9   5    0.35    0.14
  -5  -9   5    0.92    0.20
   5  -9  -5    1.12    0.20
   5  -9  -5    1.31    0.22
  -5   9   5    1.04    0.20
   3  -9  -5    1.40    0.22
  -3  -9   5    1.98    0.25
   3   9  -5    1.53    0.23
  -3   9   5    1.67    0.22
   1  -9  -5   11.35    0.50
  -1  -9   5   11.06    0.52
   1   9  -5   11.48    0.49
  -1   9   5   10.97    0.50
   1  -9   5    4.19    0.34
  -1  -9  -5    4.08    0.31
  -1   9  -5    4.16    0.32
   1   9   5    3.91    0.30
  -3  -9  -5    4.48    0.33
   3  -9   5    4.67    0.37
   3   9   5    5.45    0.34
  -3   9  -5    5.25    0.36
   5  -9   5    0.37    0.18
  -5  -9  -5    0.35    0.15
  -5   9  -5    0.06    0.12
   5   9   5    0.43    0.16
  -4 -10   5    0.90    0.21
   2 -10  -5    0.29    0.16
  -2 -10   5    0.14    0.15
  -2  10   5    0.41    0.17
   0 -10   5    0.43    0.18
   0 -10  -5    0.66    0.19
   0  10   5    0.75    0.18
   0  10  -5    0.81    0.21
  20   0  -6   -0.01    0.12
  18   0  -6    0.29    0.14
 -18   0   6    0.39    0.15
 -16   0   6   36.79    0.92
  16   0  -6   38.40    0.92
  16   0  -6   35.67    0.93
  14   0  -6   33.60    0.84
  14   0  -6   36.09    0.84
 -14   0   6   33.58    0.84
  12   0  -6   51.69    1.08
  12   0  -6   52.69    1.07
 -12   0   6   52.59    1.11
  10   0  -6    1.78    0.15
  10   0  -6    1.86    0.15
 -10   0   6    2.14    0.18
   8   0  -6    0.04    0.05
  -8   0   6    0.06    0.03
  -8   0   6    0.14    0.07
   8   0  -6    0.14    0.07
   6   0  -6    4.14    0.18
  -6   0   6    4.26    0.13
   6   0  -6    4.32    0.18
  -6   0   6    4.20    0.20
   4   0  -6  198.43    3.16
   4   0  -6  192.13    3.06
  -4   0   6  194.64    3.22
  -4   0   6  196.15    3.04
  -2   0   6    2.52    0.13
   2   0  -6    2.37    0.14
   2   0  -6    2.58    0.12
  -2   0   6    2.66    0.14
   0   0  -6  117.60    1.99
   0   0   6  117.90    1.95
   0   0  -6  116.28    1.86
   0   0   6  115.72    1.93
   2   0   6   38.79    0.70
  -2   0  -6   37.25    0.78
   2   0   6   36.02    0.76
  -2   0  -6   38.18    0.69
  -4   0  -6    2.58    0.14
   4   0   6    2.76    0.13
  -4   0  -6    2.40    0.18
   4   0   6    2.61    0.18
  -6   0  -6    1.74    0.14
  -6   0  -6    1.75    0.17
   6   0   6    1.74    0.16
  -8   0  -6    2.89    0.22
   8   0   6    2.51    0.21
   8   0   6    2.82    0.21
  -8   0  -6    2.79    0.19
  10   0   6    0.19    0.11
 -10   0  -6    0.17    0.11
  10   0   6    0.16    0.10
 -12   0  -6    0.25    0.12
  12   0   6    0.21    0.12
  12   0   6    0.05    0.10
 -14   0  -6   14.28    0.59
  14   0   6   15.28    0.57
  19  -1  -6    0.07    0.13
  19   1  -6   -0.02    0.12
  19   1  -6    0.09    0.13
 -19   1   6    0.05    0.12
  17  -1  -6    2.32    0.23
 -17  -1   6    2.66    0.24
  17   1  -6    2.36    0.24
 -17   1   6    3.06    0.25
  17   1  -6    2.21    0.23
  15  -1  -6    0.09    0.09
 -15  -1   6    0.20    0.11
 -15   1   6    0.01    0.10
  15   1  -6   -0.02    0.09
  15   1  -6   -0.05    0.09
 -13  -1   6   23.07    0.63
  13  -1  -6   22.97    0.58
  13  -1  -6   21.25    0.62
  13   1  -6   22.32    0.63
  13   1  -6   22.10    0.62
 -13   1   6   23.78    0.65
  11  -1  -6   19.81    0.50
  11  -1  -6   20.50    0.56
 -11  -1   6   20.90    0.56
  11   1  -6   20.02    0.55
 -11   1   6   20.03    0.57
  11   1  -6   20.20    0.54
  -9  -1   6    3.04    0.20
   9  -1  -6    2.58    0.17
   9  -1  -6    2.84    0.16
   9   1  -6    2.96    0.18
   9   1  -6    3.09    0.19
  -9   1   6    2.77    0.19
  -9   1   6    3.05    0.13
   7  -1  -6   64.59    1.14
   7  -1  -6   65.23    1.19
  -7  -1   6   65.26    1.02
  -7  -1   6   65.05    1.24
  -7   1   6   65.16    1.24
   7   1  -6   65.19    1.16
   7   1  -6   66.74    1.21
  -7   1   6   65.06    1.10
  -5  -1   6   87.65    1.52
  -5  -1   6   83.36    1.34
   5  -1  -6   83.36    1.44
   5  -1  -6   84.04    1.42
  -5   1   6   83.08    1.49
   5   1  -6   83.64    1.47
   5   1  -6   83.67    1.40
  -5   1   6   84.73    1.39
  -3  -1   6   23.64    0.47
  -3  -1   6   23.75    0.53
   3  -1  -6   24.03    0.49
   3  -1  -6   24.39    0.51
   3   1  -6   23.41    0.53
  -3   1   6   24.61    0.52
  -3   1   6   24.20    0.50
   3   1  -6   23.63    0.45
   1  -1  -6   62.01    1.08
  -1  -1   6   61.56    1.09
   1  -1  -6   62.46    1.12
  -1  -1   6   62.16    1.13
  -1   1   6   61.93    1.08
  -1   1   6   62.18    1.10
   1   1  -6   63.91    1.01
   1   1  -6   62.17    1.15
   1  -1   6    3.26    0.16
  -1  -1  -6    3.64    0.17
  -1  -1  -6    3.46    0.18
   1  -1   6    3.49    0.18
   1   1   6    3.34    0.17
  -1   1  -6    3.47    0.12
   1   1   6    3.42    0.13
  -1   1  -6    3.95    0.19
   3  -1   6    2.69    0.17
   3  -1   6    2.99    0.16
  -3  -1  -6    2.56    0.15
  -3  -1  -6    2.53    0.18
   3   1   6    2.84    0.18
  -3   1  -6    2.57    0.12
   3   1   6    2.77    0.10
  -3   1  -6    2.75    0.18
   5  -1   6    0.53    0.11
  -5  -1  -6    0.26    0.08
   5  -1   6    0.36    0.08
  -5   1  -6    0.26    0.06
   5   1   6    0.15    0.08
   5   1   6    0.16    0.07
  -5   1  -6    0.23    0.09
  -7  -1  -6    0.04    0.07
   7  -1   6   -0.03    0.08
   7   1   6    0.05    0.08
  -7   1  -6    0.02    0.07
   7   1   6   -0.02    0.07
  -9  -1  -6    2.24    0.19
   9  -1   6    2.01    0.19
  -9   1  -6    2.68    0.23
   9   1   6    2.61    0.21
   9   1   6    1.92    0.20
 -11  -1  -6    0.06    0.10
  11  -1   6    0.17    0.11
  11   1   6    0.07    0.10
  11   1   6    0.03    0.10
 -11   1  -6   -0.08    0.09
  13  -1   6   -0.04    0.11
  13   1   6    0.03    0.11
 -13   1  -6   -0.05    0.10
  13   1   6    0.18    0.13
  15  -1   6    0.13    0.14
  15   1   6   -0.19    0.11
 -15   1  -6    0.11    0.13
  20  -2  -6    1.48    0.24
 -20  -2   6    1.84    0.25
 -20   2   6    1.94    0.26
  20   2  -6    1.20    0.23
 -18  -2   6    6.62    0.37
  18  -2  -6    6.17    0.37
  18   2  -6    6.58    0.39
 -18   2   6    5.96    0.37
 -16  -2   6   22.99    0.68
  16  -2  -6   22.64    0.70
  16   2  -6   24.08    0.72
 -16   2   6   23.55    0.72
  16   2  -6   24.05    0.73
 -14  -2   6    1.39    0.18
  14  -2  -6    1.40    0.18
 -14   2   6    1.32    0.17
  14   2  -6    1.83    0.19
  14   2  -6    1.48    0.20
 -12  -2   6    1.81    0.17
  12  -2  -6    1.79    0.18
  12   2  -6    2.03    0.19
 -12   2   6    2.01    0.19
  12   2  -6    1.52    0.17
  10  -2  -6    5.83    0.21
 -10  -2   6    5.69    0.27
  10  -2  -6    5.34    0.26
 -10   2   6    5.33    0.21
 -10   2   6    5.31    0.27
  10   2  -6    5.91    0.26
  10   2  -6    5.96    0.28
  -8  -2   6   11.97    0.38
   8  -2  -6   11.45    0.29
   8  -2  -6   12.15    0.37
  -8   2   6   12.69    0.33
   8   2  -6   12.64    0.36
  -8   2   6   12.55    0.39
   8   2  -6   11.96    0.38
   6  -2  -6   41.19    0.73
  -6  -2   6   41.59    0.69
   6  -2  -6   41.63    0.82
  -6  -2   6   39.69    0.85
  -6   2   6   41.08    0.78
  -6   2   6   40.67    0.84
   6   2  -6   41.20    0.78
   6   2  -6   40.60    0.84
   4  -2  -6  372.98    5.71
   4  -2  -6  368.36    5.66
  -4  -2   6  355.65    5.89
  -4  -2   6  362.13    5.58
  -4   2   6  356.81    5.85
  -4   2   6  368.38    5.65
   4   2  -6  371.66    5.83
   4   2  -6  360.47    5.57
   2  -2  -6   22.70    0.47
   2  -2  -6   22.70    0.51
  -2  -2   6   22.11    0.48
  -2  -2   6   22.01    0.53
  -2   2   6   22.49    0.51
   2   2  -6   22.59    0.53
  -2   2   6   22.66    0.48
   2   2  -6   22.65    0.40
   0  -2  -6   21.03    0.49
   0  -2  -6   20.89    0.48
   0  -2   6   21.14    0.49
   0  -2   6   20.83    0.50
   0   2   6   20.96    0.41
   0   2  -6   20.95    0.51
  -2  -2  -6  143.29    2.41
   2  -2   6  148.00    2.44
   2  -2   6  146.77    2.49
  -2   2  -6  146.57    2.50
  -2   2  -6  146.70    2.23
   2   2   6  147.11    2.47
   2   2   6  145.90    2.43
  -4  -2  -6    7.90    0.29
   4  -2   6    8.09    0.31
   4  -2   6    7.38    0.28
  -4   2  -6    7.20    0.29
   4   2   6    7.64    0.30
   4   2   6    7.07    0.29
   6  -2   6    3.11    0.22
  -6  -2  -6    3.01    0.21
   6  -2   6    2.54    0.18
   6   2   6    2.85    0.20
  -6   2  -6    3.16    0.21
   6   2   6    2.79    0.19
  -8  -2  -6    0.18    0.09
   8  -2   6    0.25    0.10
   8  -2   6    0.13    0.09
  -8   2  -6    0.23    0.10
   8   2   6    0.18    0.10
   8   2   6    0.21    0.10
  10  -2   6    5.29    0.30
 -10  -2  -6    4.93    0.28
  10   2   6    5.66    0.33
 -10   2  -6    4.99    0.31
  10   2   6    5.48    0.30
 -12  -2  -6    0.28    0.13
  12  -2   6    0.59    0.15
 -12   2  -6    0.41    0.14
  12   2   6    0.11    0.12
  12   2   6    0.49    0.15
  14  -2   6    2.40    0.26
 -14  -2  -6    1.92    0.24
 -14   2  -6    1.63    0.22
  14   2   6    1.90    0.24
 -19  -3   6    1.86    0.25
  19  -3  -6    1.87    0.25
  19   3  -6    1.66    0.25
 -19   3   6    1.10    0.22
  17  -3  -6    5.81    0.35
 -17  -3   6    6.55    0.38
  17   3  -6    7.38    0.41
 -17   3   6    5.69    0.36
 -15  -3   6    5.94    0.32
 -15  -3   6    5.62    0.32
  15  -3  -6    6.38    0.34
  15   3  -6    6.28    0.36
 -15   3   6    6.23    0.34
 -13  -3   6    0.07    0.09
  13  -3  -6    0.11    0.10
 -13  -3   6    0.21    0.11
 -13   3   6    0.12    0.11
  13   3  -6    0.34    0.12
  11  -3  -6   43.12    0.95
 -11  -3   6   42.75    0.96
 -11   3   6   43.99    0.88
 -11   3   6   40.17    0.97
  11   3  -6   43.79    0.95
  11   3  -6   42.85    0.98
  -9  -3   6    8.45    0.33
   9  -3  -6    8.17    0.32
  -9   3   6    8.55    0.35
   9   3  -6    8.00    0.33
   9   3  -6    8.57    0.31
  -9   3   6    8.32    0.29
  -7  -3   6   32.66    0.75
   7  -3  -6   33.44    0.73
   7   3  -6   33.00    0.58
   7   3  -6   33.40    0.76
  -7   3   6   32.65    0.75
   7   3  -6   33.17    0.69
  -7   3   6   33.50    0.71
   5  -3  -6   25.58    0.59
   5  -3  -6   25.29    0.45
  -5  -3   6   23.92    0.50
  -5  -3   6   25.45    0.61
   5   3  -6   25.04    0.50
  -5   3   6   25.83    0.59
   5   3  -6   24.85    0.60
  -5   3   6   25.16    0.57
   3  -3  -6   21.18    0.42
  -3  -3   6   20.01    0.52
  -3  -3   6   20.19    0.45
  -3  -3   6   21.01    0.40
   3  -3  -6   20.25    0.50
  -3   3   6   20.68    0.48
   3   3  -6   20.56    0.52
  -3   3   6   20.40    0.50
  -1  -3   6    4.99    0.23
   1  -3  -6    4.97    0.22
  -1  -3   6    5.35    0.22
   1  -3  -6    5.07    0.19
  -1   3   6    5.49    0.23
   1   3  -6    5.37    0.23
  -1   3   6    5.35    0.18
   1  -3   6   22.57    0.58
  -1  -3  -6   23.28    0.56
   1  -3   6   23.95    0.57
   1   3   6   23.57    0.57
   1   3   6   24.58    0.55
   1   3   6   23.71    0.44
  -1   3  -6   22.93    0.57
   3  -3   6   11.12    0.37
   3  -3   6   11.16    0.37
  -3  -3  -6   11.25    0.37
   3   3   6   10.30    0.35
   3   3   6   11.43    0.37
  -3   3  -6   10.16    0.36
   5  -3   6   23.42    0.61
  -5  -3  -6   22.98    0.60
   5  -3   6   21.72    0.60
   5   3   6   23.94    0.60
  -5   3  -6   22.68    0.60
   5   3   6   23.29    0.61
   7  -3   6    0.09    0.09
   7  -3   6    0.16    0.10
  -7  -3  -6   -0.04    0.08
  -7   3  -6   -0.10    0.07
   7   3   6   -0.04    0.08
   7   3   6   -0.04    0.07
  -9  -3  -6    5.67    0.31
   9  -3   6    5.70    0.31
   9  -3   6    6.34    0.34
   9   3   6    5.59    0.32
  -9   3  -6    5.53    0.30
   9   3   6    5.36    0.30
  11  -3   6    0.33    0.13
 -11  -3  -6    0.46    0.14
 -11   3  -6    0.10    0.11
  11   3   6    0.08    0.11
  11   3   6    0.11    0.11
 -13  -3  -6    0.94    0.19
  13  -3   6    0.92    0.20
  13   3   6    0.75    0.19
 -13   3  -6    1.01    0.19
  15  -3   6    1.57    0.25
 -15  -3  -6    1.91    0.25
 -18  -4   6   -0.03    0.11
  18  -4  -6   -0.12    0.12
 -18   4   6    0.01    0.13
  18   4  -6   -0.01    0.12
 -16  -4   6    0.88    0.19
  16  -4  -6    0.70    0.17
  16   4  -6    1.06    0.19
 -16   4   6    0.73    0.17
 -14  -4   6    4.89    0.30
 -14  -4   6    5.16    0.30
  14  -4  -6    4.81    0.30
 -14   4   6    5.04    0.32
  14   4  -6    5.33    0.33
 -12  -4   6    2.00    0.20
  12  -4  -6    2.19    0.21
 -12  -4   6    2.23    0.20
 -12   4   6    2.17    0.22
  12   4  -6    2.07    0.21
 -12   4   6    2.35    0.20
  10  -4  -6   21.74    0.64
 -10  -4   6   22.80    0.60
  10  -4  -6   21.75    0.62
 -10  -4   6   23.96    0.63
  10   4  -6   22.06    0.64
 -10   4   6   23.10    0.60
   8  -4  -6   28.32    0.72
  -8  -4   6   28.25    0.71
  -8  -4   6   28.77    0.65
   8  -4  -6   28.70    0.70
  -8   4   6   28.94    0.68
   8   4  -6   29.00    0.73
  -6  -4   6   28.76    0.60
   6  -4  -6   29.03    0.68
  -6  -4   6   27.67    0.69
   6  -4  -6   29.60    0.69
   6   4  -6   27.90    0.57
  -6   4   6   28.32    0.67
   4  -4  -6    7.49    0.29
   4  -4  -6    7.06    0.27
  -4  -4   6    7.41    0.22
  -4  -4   6    7.02    0.30
  -4   4   6    6.69    0.28
   4   4  -6    7.27    0.29
   4   4  -6    7.55    0.25
  -2  -4   6    8.20    0.28
   2  -4  -6    7.30    0.29
   2  -4  -6    7.97    0.26
  -2  -4   6    7.80    0.31
   2  -4  -6    7.78    0.23
   2   4  -6    7.78    0.28
   2   4  -6    7.58    0.30
  -2   4   6    7.68    0.30
   0  -4   6    7.95    0.32
   0  -4   6    7.70    0.29
   0  -4  -6    7.86    0.31
   0   4   6    7.30    0.25
   0   4   6    7.77    0.23
   0   4   6    7.40    0.30
   0   4  -6    7.72    0.30
   2  -4   6    1.65    0.18
   2  -4   6    1.77    0.16
  -2   4  -6    1.48    0.15
   2   4   6    1.57    0.16
   2   4   6    1.55    0.14
  -4  -4  -6    0.56    0.12
   4  -4   6    0.58    0.13
   4  -4   6    0.58    0.12
   4   4   6    0.73    0.12
   4   4   6    0.69    0.13
  -4   4  -6    0.46    0.11
  -6  -4  -6   45.50    1.03
   6  -4   6   46.51    1.06
   6  -4   6   44.65    1.03
   6   4   6   47.14    1.01
  -6   4  -6   46.78    1.02
   6   4   6   45.85    1.03
  -8  -4  -6   10.50    0.43
   8  -4   6   10.57    0.44
   8  -4   6   11.56    0.46
   8   4   6   10.77    0.44
  -8   4  -6   11.66    0.44
   8   4   6   10.80    0.42
  10  -4   6    4.89    0.32
  10  -4   6    4.34    0.30
 -10  -4  -6    4.28    0.29
  10   4   6    4.32    0.31
  10   4   6    4.42    0.29
 -10   4  -6    4.29    0.29
 -12  -4  -6    3.34    0.29
  12  -4   6    3.17    0.29
  12   4   6    3.07    0.29
  14  -4   6    1.89    0.25
 -14  -4  -6    1.50    0.24
  19  -5  -6    0.36    0.17
 -17  -5   6   -0.08    0.11
  17  -5  -6    0.20    0.14
 -17   5   6    0.28    0.15
  17   5  -6    0.25    0.15
 -15  -5   6    1.16    0.21
  15  -5  -6    1.13    0.19
 -15   5   6    1.37    0.20
  15   5  -6    1.20    0.21
 -13  -5   6    1.98    0.21
  13  -5  -6    1.86    0.21
  13  -5  -6    1.63    0.22
 -13  -5   6    1.75    0.20
 -13   5   6    1.87    0.20
  13   5  -6    1.51    0.20
 -11  -5   6   22.12    0.63
  11  -5  -6   19.86    0.65
  11  -5  -6   21.54    0.63
 -11  -5   6   20.89    0.60
  11   5  -6   19.49    0.64
 -11   5   6   21.08    0.61
  -9  -5   6   19.60    0.53
  -9  -5   6   18.38    0.56
   9  -5  -6   18.30    0.58
   9  -5  -6   17.96    0.55
  -9   5   6   18.69    0.55
   9   5  -6   17.86    0.58
   7  -5  -6    5.95    0.30
  -7  -5   6    6.45    0.30
   7  -5  -6    5.80    0.29
  -7  -5   6    6.03    0.25
  -7   5   6    5.88    0.29
   7   5  -6    6.58    0.31
   5  -5  -6    2.29    0.19
  -5  -5   6    2.27    0.20
  -5  -5   6    2.43    0.15
   5  -5  -6    2.32    0.19
   5   5  -6    2.51    0.16
  -5   5   6    2.27    0.19
   5   5  -6    2.51    0.19
  -3  -5   6   21.42    0.61
   3  -5  -6   22.35    0.55
   3  -5  -6   21.88    0.58
   3   5  -6   20.93    0.57
   3   5  -6   21.96    0.54
  -3   5   6   21.53    0.58
   1  -5  -6    8.72    0.28
  -1  -5   6    8.64    0.36
   1  -5  -6    8.49    0.34
   1   5  -6    8.38    0.33
   1   5  -6    8.51    0.32
  -1   5   6    7.62    0.32
   1  -5   6    0.56    0.13
  -1  -5  -6    0.46    0.11
   1   5   6    0.50    0.09
  -1   5  -6    0.66    0.12
   1   5   6    0.36    0.11
  -1   5  -6    0.55    0.12
  -3  -5  -6    1.21    0.16
   3  -5   6    1.21    0.16
   3  -5   6    1.07    0.17
   3   5   6    1.05    0.14
  -3   5  -6    1.34    0.16
   3   5   6    0.77    0.14
  -5  -5  -6    6.40    0.33
   5  -5   6    6.82    0.36
   5  -5   6    6.09    0.32
  -5   5  -6    6.97    0.31
   5   5   6    6.28    0.31
   5   5   6    6.63    0.31
  -7  -5  -6   18.75    0.61
   7  -5   6   19.38    0.64
   7   5   6   19.57    0.59
   7   5   6   19.25    0.61
  -7   5  -6   19.02    0.57
  -9  -5  -6   14.88    0.56
   9  -5   6   15.86    0.59
   9  -5   6   14.79    0.57
   9   5   6   17.51    0.56
   9   5   6   15.84    0.58
  11  -5   6    9.22    0.46
 -11  -5  -6    8.58    0.44
  11   5   6    9.63    0.47
 -13  -5  -6    5.52    0.39
 -13   5  -6    5.81    0.40
 -16  -6   6    1.36    0.22
  16  -6  -6    1.75    0.24
 -16   6   6    1.21    0.23
  16   6  -6    1.85    0.26
  14  -6  -6    0.56    0.16
  14  -6  -6    0.62    0.17
 -14  -6   6    0.26    0.13
 -14   6   6    0.67    0.16
  14   6  -6    0.53    0.16
  12  -6  -6   13.12    0.50
 -12  -6   6   12.23    0.47
  12  -6  -6   12.75    0.53
 -12  -6   6   13.20    0.49
  12   6  -6   13.07    0.53
 -12   6   6   12.82    0.50
 -10  -6   6    2.14    0.21
  10  -6  -6    2.16    0.23
  10  -6  -6    2.33    0.23
 -10  -6   6    2.14    0.22
 -10   6   6    2.32    0.21
  10   6  -6    1.93    0.22
  -8  -6   6   19.58    0.53
  -8  -6   6   20.18    0.61
   8  -6  -6   18.06    0.59
   8  -6  -6   19.34    0.58
  -8   6   6   19.13    0.59
   8   6  -6   19.28    0.61
  -6  -6   6   35.38    0.88
   6  -6  -6   35.15    0.85
   6  -6  -6   37.38    0.87
  -6   6   6   34.36    0.86
   6   6  -6   35.41    0.87
   4  -6  -6   81.66    1.52
  -4  -6   6   76.06    1.57
   4  -6  -6   74.35    1.50
   4   6  -6   78.72    1.45
   4   6  -6   77.96    1.53
  -4   6   6   76.91    1.53
   2  -6  -6   12.90    0.40
  -2  -6   6   12.87    0.47
   2  -6  -6   13.16    0.46
   2   6  -6   13.16    0.45
  -2   6   6   12.43    0.45
   2   6  -6   13.36    0.44
   0  -6   6    0.72    0.15
   0  -6  -6    0.83    0.15
   0   6  -6    0.98    0.14
   0   6  -6    1.11    0.17
   0   6   6    0.72    0.14
  -2  -6  -6   17.43    0.57
   2  -6   6   18.02    0.60
  -2   6  -6   17.45    0.56
  -2   6  -6   18.45    0.54
   2   6   6   17.83    0.55
   4  -6   6   24.52    0.74
  -4  -6  -6   24.79    0.72
   4   6   6   24.25    0.65
   4   6   6   24.27    0.68
  -4   6  -6   24.44    0.72
  -4   6  -6   24.85    0.66
  -6  -6  -6   14.80    0.54
   6  -6   6   16.21    0.60
   6   6   6   14.59    0.51
   6   6   6   15.55    0.53
  -6   6  -6   14.84    0.57
   8  -6   6   14.27    0.58
  -8  -6  -6   13.39    0.54
   8   6   6   14.84    0.54
  -8   6  -6   12.41    0.54
   8   6   6   13.42    0.50
  10  -6   6    1.04    0.22
 -10  -6  -6    0.92    0.20
  10   6   6    1.05    0.20
 -10   6  -6    0.68    0.19
  12  -6   6    0.94    0.22
  12   6   6    1.52    0.23
  15  -7  -6    0.23    0.14
  15  -7  -6    0.07    0.15
 -15  -7   6    0.12    0.14
  15   7  -6   -0.10    0.10
  13  -7  -6    2.51    0.26
 -13  -7   6    2.27    0.25
  13  -7  -6    2.97    0.29
 -13   7   6    2.85    0.27
  13   7  -6    3.07    0.30
  11  -7  -6    0.38    0.14
  11  -7  -6    0.46    0.15
 -11  -7   6    0.53    0.15
 -11   7   6    0.54    0.16
  11   7  -6    0.60    0.16
   9  -7  -6    0.12    0.11
   9  -7  -6    0.16    0.12
  -9  -7   6    0.13    0.11
   9   7  -6    0.13    0.12
  -9   7   6    0.10    0.11
  -7  -7   6   12.96    0.50
   7  -7  -6   12.16    0.47
   7  -7  -6   11.79    0.48
   7   7  -6   12.08    0.49
  -7   7   6   12.12    0.48
   5  -7  -6    1.56    0.19
  -5  -7   6    1.43    0.20
   5  -7  -6    1.35    0.18
   5   7  -6    1.27    0.18
  -5   7   6    1.57    0.19
  -3  -7   6    3.65    0.27
   3  -7  -6    3.58    0.26
   3   7  -6    3.69    0.25
   3   7  -6    3.69    0.25
  -3   7   6    4.28    0.28
   1  -7  -6    0.65    0.15
  -1  -7   6    0.94    0.17
  -1   7   6    0.71    0.15
   1   7  -6    0.67    0.14
   1   7  -6    0.60    0.15
  -1  -7  -6    3.21    0.27
   1  -7   6    3.32    0.28
  -1   7  -6    3.34    0.26
  -1   7  -6    3.42    0.24
   1   7   6    2.86    0.23
   3  -7   6    1.28    0.21
  -3  -7  -6    1.27    0.19
   3   7   6    1.53    0.20
  -3   7  -6    1.39    0.21
  -5  -7  -6    1.43    0.21
   5  -7   6    1.73    0.24
  -5   7  -6    1.58    0.21
   5   7   6    2.03    0.23
  -7  -7  -6    0.05    0.12
   7  -7   6    0.16    0.14
   7   7   6    0.28    0.13
  -7   7  -6    0.34    0.15
  -9  -7  -6    1.50    0.23
   9  -7   6    1.91    0.28
   9   7   6    1.68    0.24
  -9   7  -6    1.42    0.26
  11   7   6    0.91    0.21
 -14   8   6    0.59    0.19
  12  -8  -6    2.93    0.27
  12  -8  -6    2.48    0.27
  12   8  -6    2.32    0.27
 -12   8   6    2.28    0.27
  10  -8  -6    0.21    0.13
  10  -8  -6   -0.08    0.11
  10   8  -6    0.04    0.11
 -10   8   6   -0.08    0.11
  -8  -8   6    0.28    0.13
   8  -8  -6    0.26    0.14
   8  -8  -6    0.24    0.14
  -8   8   6    0.23    0.14
   8   8  -6    0.25    0.14
   6  -8  -6   20.41    0.66
  -6  -8   6   20.32    0.68
   6  -8  -6   19.95    0.65
  -6   8   6   19.80    0.68
   6   8  -6   20.28    0.67
   4  -8  -6    5.46    0.33
  -4  -8   6    5.31    0.34
   4   8  -6    5.68    0.33
  -4   8   6    6.21    0.36
  -2  -8   6    1.98    0.23
   2  -8  -6    2.17    0.23
   2   8  -6    2.06    0.23
  -2   8   6    2.13    0.24
   0  -8   6   13.83    0.57
   0  -8  -6   13.19    0.53
   0   8  -6   13.89    0.53
   0   8   6   13.52    0.52
  -2  -8  -6    1.85    0.23
   2  -8   6    1.54    0.22
  -2   8  -6    1.51    0.21
   2   8   6    1.56    0.20
  -4  -8  -6    6.76    0.39
   4  -8   6    7.27    0.44
  -4   8  -6    6.68    0.40
   4   8   6    7.47    0.39
  -6  -8  -6    0.13    0.13
   6  -8   6    0.02    0.14
   6   8   6    0.36    0.16
  -6   8  -6    0.36    0.16
  11   9  -6    0.57    0.19
   9  -9  -6    0.13    0.15
   9  -9  -6    0.32    0.16
   9   9  -6    0.05    0.13
  -9   9   6    0.01    0.13
  -7  -9   6    4.15    0.33
   7  -9  -6    2.81    0.28
   7  -9  -6    3.73    0.31
   7   9  -6    3.31    0.31
  -7   9   6    3.46    0.31
   5  -9  -6    0.74    0.19
  -5  -9   6    0.87    0.20
  -5   9   6    1.00    0.20
  -3  -9   6    2.94    0.30
   3  -9  -6    3.21    0.28
  -3   9   6    3.51    0.30
  -1  -9   6    1.47    0.23
   1  -9  -6    1.15    0.21
  -1   9   6    1.65    0.22
   1   9  -6    1.43    0.21
   1  -9   6    0.25    0.16
  -1  -9  -6    0.09    0.13
   1   9   6    0.07    0.12
  -1   9  -6    0.24    0.15
   3  -9   6    0.22    0.16
  -3  -9  -6    0.54    0.16
   3   9   6    0.08    0.13
  -3   9  -6    0.54    0.17
   5   9   6    0.41    0.17
  -6 -10   6    1.84    0.28
   4 -10  -6   -0.03    0.14
  -4 -10   6    0.20    0.16
   2 -10  -6    5.57    0.38
   0  10  -6    3.61    0.33
  20   0  -7   -0.02    0.12
 -20   0   7    0.08    0.12
 -18   0   7   -0.04    0.11
  18   0  -7   -0.06    0.10
  16   0  -7    0.03    0.09
  16   0  -7   -0.12    0.08
 -16   0   7    0.00    0.11
 -14   0   7    0.08    0.09
  14   0  -7   -0.07    0.07
  14   0  -7   -0.16    0.08
  12   0  -7    0.06    0.07
 -12   0   7   -0.04    0.07
  12   0  -7    0.03    0.07
  10   0  -7    0.05    0.07
  10   0  -7    0.10    0.07
 -10   0   7    0.00    0.07
   8   0  -7    0.00    0.05
  -8   0   7   -0.02    0.03
   8   0  -7   -0.10    0.05
  -8   0   7    0.00    0.06
   6   0  -7   -0.09    0.04
  -6   0   7   -0.08    0.05
  -6   0   7    0.03    0.04
   6   0  -7   -0.06    0.05
  -4   0   7    0.00    0.05
   4   0  -7   -0.02    0.05
  -4   0   7   -0.06    0.04
   4   0  -7   -0.05    0.04
  -2   0   7   -0.07    0.05
   2   0  -7   -0.13    0.04
   2   0  -7   -0.01    0.05
  -2   0   7    0.00    0.05
   0   0   7   -0.04    0.04
   0   0   7   -0.08    0.05
   0   0  -7   -0.07    0.05
   0   0  -7    0.04    0.04
  -2   0  -7    0.06    0.07
   2   0   7    0.10    0.05
  -2   0  -7    0.02    0.04
   2   0   7    0.00    0.05
   4   0   7    0.02    0.06
  -4   0  -7    0.01    0.05
   4   0   7    0.02    0.04
  -4   0  -7    0.02    0.07
   6   0   7   -0.01    0.07
  -6   0  -7   -0.06    0.06
  -6   0  -7   -0.05    0.06
   8   0   7   -0.09    0.08
  -8   0  -7    0.00    0.09
 -10   0  -7    0.12    0.10
  10   0   7    0.06    0.11
 -12   0  -7    0.07    0.11
  12   0   7    0.04    0.12
  14   0   7   -0.11    0.12
 -14   0  -7    0.10    0.12
 -21   1   7    3.14    0.31
 -19  -1   7    4.72    0.33
  19  -1  -7    4.21    0.32
  19   1  -7    4.08    0.32
  19   1  -7    4.57    0.34
 -19   1   7    4.89    0.34
 -17  -1   7    9.48    0.43
  17  -1  -7   10.10    0.45
  17   1  -7    9.87    0.45
 -17   1   7    9.35    0.43
  17   1  -7    9.29    0.43
 -15  -1   7   10.34    0.42
  15  -1  -7   10.70    0.43
  15   1  -7   11.13    0.45
  15   1  -7   10.78    0.44
 -15   1   7   10.96    0.45
  13  -1  -7    2.62    0.19
 -13  -1   7    2.62    0.22
  13  -1  -7    2.48    0.20
  13   1  -7    2.68    0.21
 -13   1   7    2.99    0.23
  13   1  -7    2.70    0.21
  11  -1  -7    5.43    0.23
  11  -1  -7    4.96    0.26
 -11  -1   7    4.72    0.26
 -11   1   7    5.26    0.27
  11   1  -7    5.08    0.26
  11   1  -7    5.55    0.27
   9  -1  -7    5.98    0.27
  -9  -1   7    6.21    0.28
   9  -1  -7    6.29    0.23
  -9   1   7    6.66    0.20
   9   1  -7    6.22    0.26
   9   1  -7    6.63    0.26
  -9   1   7    6.65    0.29
  -7  -1   7    9.01    0.20
  -7  -1   7    8.55    0.32
   7  -1  -7    9.33    0.30
   7  -1  -7    8.95    0.27
   7   1  -7    8.77    0.28
   7   1  -7    9.29    0.31
  -7   1   7    9.48    0.25
  -7   1   7    9.13    0.32
  -5  -1   7    1.29    0.09
   5  -1  -7    1.29    0.13
   5  -1  -7    1.38    0.11
  -5  -1   7    1.28    0.13
  -5   1   7    1.24    0.11
   5   1  -7    1.25    0.13
  -5   1   7    1.25    0.13
   5   1  -7    1.27    0.10
  -3  -1   7   42.86    0.80
   3  -1  -7   44.92    0.84
  -3  -1   7   42.21    0.87
   3  -1  -7   44.05    0.83
  -3   1   7   43.92    0.83
  -3   1   7   43.66    0.84
   3   1  -7   44.71    0.77
   3   1  -7   44.52    0.87
   1  -1  -7    5.74    0.22
  -1  -1   7    5.65    0.22
  -1  -1   7    5.73    0.22
   1  -1  -7    5.51    0.21
  -1   1   7    5.78    0.23
  -1   1   7    5.88    0.20
   1   1  -7    5.68    0.16
   1   1  -7    5.52    0.23
  -1  -1  -7    3.05    0.16
   1  -1   7    3.05    0.18
  -1  -1  -7    3.05    0.18
   1  -1   7    2.95    0.16
   1   1   7    2.91    0.12
  -1   1  -7    2.87    0.18
   1   1   7    2.70    0.17
  -1   1  -7    2.97    0.12
   3  -1   7    3.52    0.18
   3  -1   7    3.26    0.20
  -3  -1  -7    3.55    0.21
  -3  -1  -7    3.25    0.18
   3   1   7    3.12    0.19
  -3   1  -7    3.22    0.14
  -3   1  -7    3.41    0.20
   5  -1   7    9.18    0.35
  -5  -1  -7    9.53    0.37
  -5  -1  -7    9.23    0.32
   5  -1   7    9.30    0.30
   5   1   7    9.18    0.35
  -5   1  -7    9.51    0.37
   7  -1   7    0.15    0.10
  -7  -1  -7    0.11    0.09
  -7  -1  -7    0.35    0.11
  -7   1  -7    0.20    0.10
   7   1   7    0.30    0.10
   7   1   7    0.08    0.08
  -9  -1  -7    0.89    0.15
   9  -1   7    0.65    0.15
   9   1   7    0.98    0.17
   9   1   7    0.84    0.15
  -9   1  -7    0.88    0.16
 -11  -1  -7    0.82    0.17
  11  -1   7    0.89    0.17
  11   1   7    0.79    0.16
 -11   1  -7    0.65    0.16
  11   1   7    0.55    0.15
 -13  -1  -7   13.24    0.57
  13  -1   7   14.55    0.57
 -13   1  -7   14.01    0.58
  13   1   7   14.45    0.59
  13   1   7   14.14    0.55
  15  -1   7    1.80    0.25
  20  -2  -7    1.40    0.23
 -20  -2   7    1.24    0.22
  20   2  -7    1.58    0.26
 -20   2   7    1.34    0.24
  18  -2  -7   10.86    0.49
 -18  -2   7    9.81    0.44
  18   2  -7   10.50    0.49
  18   2  -7   10.09    0.48
 -18   2   7   10.49    0.48
  16  -2  -7   25.36    0.76
 -16  -2   7   27.06    0.76
 -16   2   7   27.87    0.80
  16   2  -7   27.55    0.78
  16   2  -7   25.03    0.75
  14  -2  -7    6.67    0.34
 -14  -2   7    7.27    0.35
  14   2  -7    7.52    0.36
  14   2  -7    7.01    0.35
 -14   2   7    7.64    0.37
  12  -2  -7   13.32    0.46
 -12  -2   7   14.38    0.47
 -12   2   7   14.15    0.48
  12   2  -7   13.65    0.47
  12   2  -7   13.73    0.45
  10  -2  -7   62.67    1.22
  10  -2  -7   59.07    1.10
 -10  -2   7   61.83    1.26
  10   2  -7   61.62    1.19
 -10   2   7   63.50    1.27
  10   2  -7   62.42    1.25
 -10   2   7   62.57    1.12
   8  -2  -7   18.74    0.41
  -8  -2   7   18.49    0.52
   8  -2  -7   19.38    0.51
   8   2  -7   19.04    0.52
   8   2  -7   19.25    0.48
  -8   2   7   19.97    0.53
  -8   2   7   19.94    0.45
  -6  -2   7   17.81    0.36
   6  -2  -7   17.73    0.38
   6  -2  -7   17.67    0.46
  -6  -2   7   17.02    0.48
   6   2  -7   17.57    0.41
   6   2  -7   17.38    0.47
  -6   2   7   18.45    0.48
  -6   2   7   17.74    0.43
   4  -2  -7    6.70    0.25
  -4  -2   7    6.21    0.26
  -4  -2   7    6.66    0.21
   4  -2  -7    6.36    0.20
   4   2  -7    6.30    0.26
  -4   2   7    6.41    0.24
  -4   2   7    6.19    0.23
   4   2  -7    5.94    0.19
   2  -2  -7   32.30    0.66
  -2  -2   7   32.87    0.72
   2  -2  -7   32.86    0.68
  -2  -2   7   33.13    0.66
   2   2  -7   33.65    0.72
  -2   2   7   32.36    0.65
  -2   2   7   32.00    0.69
   2   2  -7   32.99    0.56
   0  -2  -7    6.09    0.23
   0  -2  -7    6.00    0.24
   0  -2   7    6.06    0.24
   0  -2   7    5.92    0.24
   0   2   7    5.73    0.18
   0   2  -7    6.12    0.26
   0   2   7    5.60    0.24
   2  -2   7    7.26    0.28
  -2  -2  -7    7.00    0.28
   2  -2   7    6.69    0.28
  -2  -2  -7    7.65    0.28
   2   2   7    7.11    0.29
   4  -2   7   37.52    0.81
  -4  -2  -7   37.83    0.81
   4  -2   7   36.47    0.83
   4   2   7   38.47    0.85
   4   2   7   37.41    0.83
   6  -2   7    0.54    0.11
   6  -2   7    0.51    0.12
  -6  -2  -7    0.55    0.12
   6   2   7    0.68    0.13
  -6   2  -7    0.49    0.12
   6   2   7    0.70    0.13
  -8  -2  -7    4.65    0.27
   8  -2   7    4.21    0.28
   8   2   7    4.28    0.28
  -8   2  -7    4.89    0.29
   8   2   7    4.89    0.28
  10  -2   7    2.49    0.23
 -10  -2  -7    2.93    0.24
  10   2   7    2.71    0.25
  10   2   7    2.70    0.23
 -10   2  -7    2.64    0.24
  12  -2   7    0.02    0.11
 -12  -2  -7    0.01    0.12
 -12   2  -7   -0.18    0.08
  12   2   7   -0.03    0.11
  12   2   7    0.14    0.12
  14  -2   7    0.54    0.19
 -14   2  -7    0.54    0.17
  19  -3  -7    0.96    0.20
 -19  -3   7    0.65    0.17
  19   3  -7    0.99    0.22
 -19   3   7    0.96    0.21
  17  -3  -7    0.18    0.12
 -17  -3   7    0.06    0.12
 -17  -3   7    0.26    0.13
  17   3  -7    0.12    0.12
 -17   3   7    0.01    0.11
 -15  -3   7    3.16    0.25
 -15  -3   7    2.55    0.23
  15  -3  -7    2.52    0.24
 -15   3   7    2.44    0.24
  15   3  -7    2.71    0.24
  15   3  -7    2.19    0.23
  13  -3  -7    3.38    0.25
 -13  -3   7    3.35    0.24
  13   3  -7    3.38    0.25
 -13   3   7    3.65    0.26
  13   3  -7    3.55    0.26
  11  -3  -7    7.93    0.34
 -11  -3   7    7.88    0.35
 -11   3   7    8.06    0.30
  11   3  -7    8.46    0.34
  11   3  -7    7.90    0.35
 -11   3   7    8.03    0.36
   9  -3  -7   17.21    0.51
  -9  -3   7   17.63    0.52
  -9   3   7   17.53    0.46
  -9   3   7   16.72    0.51
   9   3  -7   17.01    0.51
   9   3  -7   17.11    0.47
  -7  -3   7    0.19    0.09
   7  -3  -7    0.22    0.08
  -7   3   7    0.20    0.08
   7   3  -7    0.03    0.06
   7   3  -7    0.11    0.07
  -7   3   7    0.17    0.08
   5  -3  -7    7.94    0.30
  -5  -3   7    7.67    0.31
  -5  -3   7    7.48    0.23
   5  -3  -7    8.08    0.21
  -5   3   7    8.05    0.29
   5   3  -7    7.89    0.30
  -5   3   7    7.93    0.28
   5   3  -7    7.65    0.23
  -3  -3   7    5.30    0.25
  -3  -3   7    5.29    0.21
   3  -3  -7    5.25    0.18
   3  -3  -7    5.23    0.23
  -3  -3   7    4.92    0.15
  -3   3   7    5.53    0.21
   3   3  -7    4.97    0.24
  -3   3   7    5.20    0.23
  -1  -3   7   56.02    1.12
   1  -3  -7   54.73    1.03
  -1  -3   7   56.59    1.05
   1  -3  -7   54.44    1.07
   1   3  -7   56.00    1.11
  -1   3   7   55.40    1.00
  -1   3   7   55.36    1.08
   1  -3   7    6.35    0.26
  -1  -3  -7    6.40    0.26
  -1  -3  -7    6.16    0.27
   1  -3   7    6.12    0.27
   1   3   7    5.97    0.24
  -1   3  -7    6.58    0.28
   1   3   7    5.72    0.26
   3  -3   7    9.25    0.34
   3  -3   7    8.69    0.34
  -3  -3  -7    9.28    0.34
   3   3   7    9.00    0.34
   3   3   7    9.57    0.35
  -3   3  -7    8.84    0.34
   5  -3   7   12.61    0.44
  -5  -3  -7   12.47    0.43
   5  -3   7   12.34    0.43
  -5   3  -7   12.89    0.44
   5   3   7   11.71    0.43
   5   3   7   12.41    0.43
  -7  -3  -7   16.89    0.53
   7  -3   7   14.64    0.52
   7  -3   7   16.01    0.51
  -7   3  -7   15.18    0.52
   7   3   7   16.50    0.54
   7   3   7   16.26    0.52
  -9  -3  -7    2.16    0.21
   9  -3   7    2.11    0.22
   9   3   7    2.02    0.20
   9   3   7    2.50    0.23
  -9   3  -7    2.35    0.22
 -11  -3  -7    7.13    0.37
  11  -3   7    6.22    0.37
  11   3   7    6.07    0.37
 -11   3  -7    6.46    0.37
  11   3   7    7.39    0.37
 -13  -3  -7    5.23    0.36
  13  -3   7    5.75    0.38
  13   3   7    5.49    0.39
 -13   3  -7    5.94    0.38
 -18  -4   7    0.09    0.12
  18  -4  -7    0.08    0.12
 -18   4   7    0.16    0.14
  18   4  -7   -0.11    0.11
  16  -4  -7    0.26    0.14
 -16  -4   7    0.54    0.16
 -16  -4   7    0.55    0.16
 -16   4   7    0.48    0.15
  16   4  -7    0.23    0.13
 -14  -4   7    0.96    0.17
  14  -4  -7    0.82    0.17
 -14  -4   7    0.96    0.17
 -14   4   7    0.57    0.15
  14   4  -7    1.07    0.19
 -12  -4   7    1.20    0.17
 -12  -4   7    1.06    0.17
  12  -4  -7    1.36    0.19
 -12   4   7    0.92    0.16
  12   4  -7    1.01    0.18
 -12   4   7    1.07    0.15
 -10  -4   7   54.56    1.10
  10  -4  -7   54.93    1.15
 -10  -4   7   55.31    1.18
 -10   4   7   54.26    1.10
  10   4  -7   53.80    1.19
 -10   4   7   53.38    1.19
   8  -4  -7    0.07    0.08
  -8  -4   7    0.23    0.08
  -8  -4   7    0.07    0.09
   8   4  -7    0.16    0.09
  -8   4   7    0.04    0.08
  -8   4   7    0.00    0.07
  -6  -4   7    0.43    0.11
   6  -4  -7    0.35    0.10
  -6  -4   7    0.31    0.07
  -6   4   7    0.25    0.09
   6   4  -7    0.18    0.08
  -6   4   7    0.30    0.10
   6   4  -7    0.33    0.07
  -4  -4   7    4.02    0.23
   4  -4  -7    4.11    0.22
  -4   4   7    4.38    0.23
  -4   4   7    4.55    0.22
   4   4  -7    4.52    0.20
   4   4  -7    4.61    0.24
  -2  -4   7    3.62    0.20
   2  -4  -7    3.59    0.16
  -2  -4   7    3.62    0.23
   2  -4  -7    3.49    0.21
   2   4  -7    3.48    0.21
  -2   4   7    3.65    0.18
  -2   4   7    3.44    0.21
   0  -4   7    0.26    0.09
   0  -4  -7    0.22    0.09
   0  -4   7    0.36    0.11
   0   4  -7    0.26    0.09
   0   4   7    0.30    0.09
   0   4   7    0.29    0.08
   2  -4   7   38.38    0.86
  -2  -4  -7   37.35    0.85
   2  -4   7   37.18    0.88
  -2   4  -7   37.86    0.86
   2   4   7   36.86    0.85
   2   4   7   38.69    0.83
   4  -4   7    0.39    0.12
   4  -4   7    0.44    0.11
  -4  -4  -7    0.38    0.12
   4   4   7    0.27    0.10
  -4   4  -7    0.34    0.11
   4   4   7    0.48    0.12
   6  -4   7   24.24    0.69
  -6  -4  -7   22.33    0.66
   6  -4   7   23.49    0.68
   6   4   7   23.54    0.67
   6   4   7   23.73    0.66
  -6   4  -7   25.07    0.68
   8  -4   7   27.48    0.80
  -8  -4  -7   28.89    0.79
   8  -4   7   28.54    0.79
   8   4   7   29.75    0.78
   8   4   7   30.51    0.83
  -8   4  -7   29.10    0.79
 -10  -4  -7    0.98    0.18
  10  -4   7    0.93    0.18
  10   4   7    1.04    0.20
 -10   4  -7    1.07    0.19
  10   4   7    0.90    0.18
  12  -4   7    7.28    0.42
 -12  -4  -7    6.94    0.40
  12   4   7    6.66    0.41
  19  -5  -7    0.45    0.18
  17  -5  -7    1.31    0.22
 -17  -5   7    1.42    0.23
 -17   5   7    1.40    0.24
  17   5  -7    1.39    0.22
  15  -5  -7    0.33    0.14
 -15  -5   7    0.67    0.16
  15   5  -7    0.45    0.15
 -15   5   7    0.48    0.15
 -13  -5   7    1.30    0.19
 -13  -5   7    1.00    0.18
  13  -5  -7    1.24    0.19
  13   5  -7    0.91    0.18
 -13   5   7    0.95    0.18
 -13   5   7    0.84    0.15
  11  -5  -7   21.49    0.64
  11  -5  -7   19.90    0.65
 -11  -5   7   21.66    0.60
 -11  -5   7   21.32    0.64
 -11   5   7   20.82    0.61
  11   5  -7   20.82    0.66
   9  -5  -7    2.71    0.23
  -9  -5   7    2.32    0.22
   9  -5  -7    2.42    0.21
  -9  -5   7    2.79    0.20
  -9   5   7    2.66    0.21
   9   5  -7    2.44    0.21
   7  -5  -7    1.65    0.18
   7  -5  -7    1.66    0.18
  -7  -5   7    2.02    0.19
  -7  -5   7    1.74    0.15
  -7   5   7    1.30    0.17
   7   5  -7    1.88    0.18
   5  -5  -7    0.07    0.08
  -5  -5   7    0.12    0.09
   5  -5  -7   -0.02    0.07
   5   5  -7    0.07    0.08
   5   5  -7    0.14    0.07
  -5   5   7    0.01    0.07
  -3  -5   7    0.09    0.09
   3  -5  -7    0.08    0.07
   3  -5  -7    0.15    0.08
   3   5  -7   -0.04    0.07
   3   5  -7    0.04    0.07
  -3   5   7    0.03    0.07
   1  -5  -7    5.54    0.28
  -1  -5   7    5.42    0.30
  -1   5   7    5.65    0.28
   1   5  -7    6.36    0.30
   1   5  -7    5.45    0.27
  -1  -5  -7   61.86    1.28
   1  -5   7   64.34    1.34
   1  -5   7   62.23    1.26
   1   5   7   60.96    1.26
   1   5   7   62.74    1.20
  -1   5  -7   61.27    1.26
   3  -5   7    0.53    0.13
  -3  -5  -7    0.34    0.12
   3  -5   7    0.45    0.13
  -3   5  -7    0.14    0.10
   3   5   7    0.38    0.12
   3   5   7    0.38    0.11
   5  -5   7   35.87    0.92
  -5  -5  -7   34.99    0.89
   5  -5   7   34.56    0.89
  -5   5  -7   35.61    0.86
   5   5   7   35.46    0.86
   5   5   7   35.45    0.86
  -7  -5  -7    0.63    0.16
   7  -5   7    0.53    0.16
   7  -5   7    0.39    0.14
   7   5   7    0.68    0.16
  -7   5  -7    0.48    0.14
   7   5   7    0.52    0.14
   9  -5   7    3.10    0.27
  -9  -5  -7    3.25    0.28
   9  -5   7    3.02    0.27
   9   5   7    2.84    0.25
   9   5   7    3.38    0.29
 -11  -5  -7    3.15    0.29
  11  -5   7    3.73    0.32
  11   5   7    3.70    0.31
  18  -6  -7    0.50    0.18
 -16  -6   7    0.11    0.14
  16  -6  -7    0.00    0.13
  16   6  -7    0.19    0.14
 -16   6   7   -0.04    0.13
 -14  -6   7    2.37    0.24
  14  -6  -7    2.01    0.24
  14  -6  -7    2.44    0.26
  14   6  -7    2.37    0.25
 -14   6   7    2.27    0.25
  12  -6  -7    7.96    0.41
  12  -6  -7    6.80    0.37
 -12  -6   7    8.14    0.39
 -12  -6   7    7.74    0.37
 -12   6   7    7.12    0.37
  12   6  -7    6.97    0.39
  10  -6  -7   26.84    0.78
 -10  -6   7   27.63    0.77
  10  -6  -7   27.71    0.76
 -10   6   7   26.28    0.74
  10   6  -7   28.03    0.80
   8  -6  -7    0.10    0.10
   8  -6  -7   -0.13    0.08
  -8  -6   7    0.08    0.10
   8   6  -7    0.05    0.09
  -8   6   7   -0.09    0.09
   6  -6  -7    5.76    0.30
   6  -6  -7    5.14    0.29
  -6  -6   7    5.74    0.32
   6   6  -7    6.37    0.32
  -6   6   7    6.48    0.33
   4  -6  -7    0.05    0.10
   4  -6  -7    0.03    0.08
  -4  -6   7   -0.14    0.09
   4   6  -7   -0.01    0.08
  -4   6   7    0.02    0.09
   4   6  -7    0.08    0.10
  -2  -6   7    0.27    0.12
   2  -6  -7    0.29    0.11
  -2   6   7    0.47    0.12
   2   6  -7    0.38    0.11
   2   6  -7    0.50    0.13
   0  -6  -7    1.07    0.17
   0  -6   7    0.97    0.17
   0   6  -7    0.75    0.15
   0   6   7    0.92    0.15
   0   6  -7    0.98    0.16
  -2  -6  -7   44.77    1.06
   2  -6   7   45.58    1.12
  -2   6  -7   47.05    1.08
   2   6   7   46.12    1.06
  -2   6  -7   47.07    1.04
   4  -6   7    4.72    0.32
  -4  -6  -7    4.84    0.31
  -4   6  -7    5.00    0.29
  -4   6  -7    4.38    0.31
   4   6   7    4.50    0.29
   6  -6   7   12.06    0.53
  -6  -6  -7   11.36    0.49
   6   6   7   12.70    0.48
   6   6   7   12.82    0.48
  -6   6  -7   11.67    0.51
   8  -6   7    2.97    0.30
  -8  -6  -7    3.15    0.27
   8   6   7    2.93    0.26
   8   6   7    2.30    0.23
  -8   6  -7    3.22    0.30
  10  -6   7    0.91    0.21
 -10  -6  -7    0.88    0.20
 -10   6  -7    0.98    0.22
  10   6   7    0.72    0.18
  10   6   7    0.87    0.19
  15  -7  -7   -0.03    0.14
  15  -7  -7    0.30    0.16
 -15  -7   7    0.35    0.17
 -15   7   7    0.27    0.15
  15   7  -7    0.18    0.14
  13  -7  -7    6.45    0.38
  13  -7  -7    7.02    0.42
 -13   7   7    6.93    0.39
  13   7  -7    7.00    0.41
 -11  -7   7    0.12    0.11
  11  -7  -7    0.03    0.12
  11  -7  -7    0.23    0.13
  11   7  -7    0.14    0.12
 -11   7   7    0.41    0.14
   9  -7  -7    0.69    0.17
   9  -7  -7    0.72    0.17
  -9  -7   7    0.33    0.13
  -9   7   7    0.55    0.14
   9   7  -7    0.48    0.15
   7  -7  -7    0.42    0.14
  -7  -7   7    0.40    0.14
   7  -7  -7    0.28    0.13
   7   7  -7    0.28    0.13
  -7   7   7    0.23    0.13
   5  -7  -7   42.92    1.04
   5  -7  -7   43.46    1.01
  -5  -7   7   45.18    1.09
   5   7  -7   43.95    1.05
  -5   7   7   44.55    1.06
  -3  -7   7   13.96    0.53
   3  -7  -7   13.62    0.51
  -3   7   7   13.50    0.51
   3   7  -7   13.48    0.49
   3   7  -7   13.68    0.47
  -1  -7   7    0.20    0.13
   1  -7  -7    0.57    0.14
   1   7  -7    0.82    0.16
   1   7  -7    0.54    0.15
  -1   7   7    0.38    0.12
   1  -7   7    7.89    0.41
  -1  -7  -7    7.19    0.38
   1   7   7    7.43    0.37
  -1   7  -7    7.70    0.39
  -1   7  -7    7.88    0.36
  -3  -7  -7   -0.05    0.09
   3  -7   7   -0.08    0.10
  -3   7  -7    0.17    0.13
   3   7   7    0.00    0.10
  -5  -7  -7    8.27    0.42
   5  -7   7    8.67    0.46
  -5   7  -7    9.46    0.46
   5   7   7    8.72    0.42
   7  -7   7    0.84    0.21
  -7  -7  -7    0.70    0.19
   7   7   7    0.63    0.18
  -7   7  -7    0.72    0.19
   9  -7   7    1.57    0.27
   9   7   7    1.40    0.23
 -14   8   7    1.13    0.23
  12  -8  -7    2.30    0.27
  12  -8  -7    2.45    0.26
 -12   8   7    2.47    0.27
  12   8  -7    2.84    0.30
  10  -8  -7    2.21    0.27
  10  -8  -7    2.02    0.24
 -10  -8   7    2.00    0.25
  10   8  -7    2.60    0.27
 -10   8   7    2.35    0.25
   8  -8  -7    3.19    0.29
  -8  -8   7    3.46    0.29
   8  -8  -7    3.49    0.29
  -8   8   7    2.88    0.27
   8   8  -7    3.56    0.30
   6  -8  -7   82.25    1.69
   6  -8  -7   78.73    1.67
  -6  -8   7   80.42    1.74
  -6   8   7   79.00    1.70
   6   8  -7   84.67    1.72
   4  -8  -7   30.85    0.86
  -4  -8   7   29.72    0.88
   4   8  -7   31.15    0.85
  -4   8   7   29.62    0.86
  -2  -8   7    2.85    0.27
   2  -8  -7    3.13    0.27
  -2   8   7    2.97    0.26
   2   8  -7    3.34    0.26
   2   8  -7    2.77    0.25
   0  -8   7    3.93    0.31
   0  -8  -7    4.25    0.32
   0   8   7    3.90    0.29
   0   8  -7    4.63    0.32
  -2  -8  -7    4.28    0.32
   2  -8   7    3.60    0.31
  -2   8  -7    4.32    0.32
   2   8   7    4.64    0.32
  -4  -8  -7   10.64    0.50
   4  -8   7    9.75    0.52
  -4   8  -7   10.51    0.51
   4   8   7   11.29    0.49
   6  -8   7   15.59    0.68
  -6  -8  -7   13.13    0.58
  -6   8  -7   14.43    0.62
   6   8   7   15.56    0.59
   8   8   7    0.16    0.14
  -9  -9   7    1.34    0.24
   9  -9  -7    1.63    0.25
   9  -9  -7    1.33    0.23
  -9   9   7    1.30    0.23
   9   9  -7    1.02    0.21
  -7  -9   7   10.18    0.51
   7  -9  -7   10.64    0.50
  -7   9   7    9.42    0.48
   7   9  -7   10.31    0.50
   5  -9  -7    1.53    0.23
  -5  -9   7    1.72    0.24
  -5   9   7    1.83    0.25
   3  -9  -7    2.98    0.28
  -3  -9   7    2.74    0.29
  -3   9   7    2.84    0.27
   1  -9  -7    0.04    0.13
  -1  -9   7    0.17    0.14
  -1   9   7    0.45    0.15
   1   9  -7    0.05    0.13
  -1  -9  -7    5.32    0.37
   1  -9   7    5.19    0.38
  -1   9  -7    4.62    0.35
   1   9   7    5.08    0.36
  -3  -9  -7    0.37    0.15
   3   9   7    0.18    0.14
  -3   9  -7    0.14    0.15
  20   0  -8    0.44    0.16
 -20   0   8    0.96    0.20
  18   0  -8    2.07    0.23
 -18   0   8    1.95    0.22
  16   0  -8   -0.09    0.08
  16   0  -8    0.24    0.12
 -16   0   8    0.10    0.11
  14   0  -8    0.29    0.11
  14   0  -8    0.38    0.12
 -14   0   8    0.56    0.14
  12   0  -8    0.05    0.08
 -12   0   8    0.09    0.09
  12   0  -8    0.12    0.09
  10   0  -8    9.33    0.34
 -10   0   8    9.43    0.36
  10   0  -8    9.03    0.32
   8   0  -8   50.16    0.99
   8   0  -8   51.06    0.98
  -8   0   8   51.34    1.05
  -8   0   8   49.89    0.87
   6   0  -8  344.15    5.44
   6   0  -8  337.34    5.29
  -6   0   8  339.71    5.23
  -6   0   8  338.42    5.54
  -4   0   8  195.27    3.22
   4   0  -8  193.31    3.17
  -4   0   8  187.71    3.05
   4   0  -8  193.16    3.05
  -2   0   8    1.69    0.13
   2   0  -8    1.82    0.15
  -2   0   8    1.79    0.13
   2   0  -8    1.98    0.13
   0   0   8  167.21    2.75
   0   0  -8  168.84    2.64
   0   0   8  163.46    2.73
   0   0  -8  163.75    2.80
  -2   0  -8   35.66    0.69
   2   0   8   34.34    0.77
   2   0   8   35.06    0.69
  -4   0  -8   10.81    0.32
   4   0   8   11.67    0.40
  -6   0  -8   29.22    0.77
   6   0   8   28.79    0.74
   8   0   8   -0.02    0.09
  -8   0  -8   -0.04    0.08
 -10   0  -8    7.31    0.40
  10   0   8    6.83    0.36
  12   0   8   19.84    0.67
 -12   0  -8   18.00    0.68
  14   0   8    1.02    0.21
 -21   1   8    0.12    0.15
 -19  -1   8    1.59    0.22
  19  -1  -8    1.22    0.22
 -19   1   8    1.21    0.21
  19   1  -8    1.31    0.22
  19   1  -8    1.67    0.24
  17  -1  -8    0.52    0.14
 -17  -1   8    0.38    0.15
  17   1  -8    0.34    0.14
  17   1  -8    0.14    0.11
 -17   1   8    0.29    0.13
  15  -1  -8    1.08    0.16
 -15  -1   8    0.83    0.16
  15   1  -8    0.84    0.17
 -15   1   8    1.25    0.20
  15   1  -8    0.89    0.16
  13  -1  -8   37.74    0.83
 -13  -1   8   36.02    0.90
  13  -1  -8   36.58    0.88
 -13   1   8   36.01    0.90
  13   1  -8   37.64    0.88
  13   1  -8   38.25    0.88
 -11  -1   8   23.79    0.65
  11  -1  -8   23.42    0.62
  11  -1  -8   23.11    0.56
  11   1  -8   24.13    0.61
 -11   1   8   24.39    0.65
  11   1  -8   24.00    0.62
  -9  -1   8   -0.07    0.06
   9  -1  -8   -0.08    0.06
   9  -1  -8    0.22    0.07
   9   1  -8    0.01    0.06
   9   1  -8   -0.10    0.06
  -9   1   8    0.01    0.05
  -9   1   8   -0.01    0.06
   7  -1  -8   14.42    0.37
  -7  -1   8   14.17    0.31
  -7  -1   8   13.82    0.43
   7  -1  -8   14.11    0.40
   7   1  -8   14.89    0.39
  -7   1   8   14.38    0.35
  -7   1   8   14.28    0.42
   7   1  -8   14.21    0.41
   5  -1  -8    5.00    0.21
  -5  -1   8    4.51    0.17
  -5  -1   8    4.52    0.22
   5  -1  -8    4.62    0.20
   5   1  -8    4.57    0.22
  -5   1   8    4.72    0.19
  -5   1   8    4.57    0.21
   5   1  -8    5.09    0.19
  -3  -1   8    3.21    0.18
   3  -1  -8    3.04    0.17
  -3  -1   8    3.04    0.16
   3  -1  -8    3.09    0.16
  -3   1   8    3.16    0.17
   3   1  -8    3.23    0.14
  -3   1   8    2.89    0.16
   3   1  -8    3.07    0.18
   1  -1  -8   14.07    0.40
   1  -1  -8   14.78    0.38
  -1  -1   8   14.80    0.40
  -1  -1   8   14.15    0.39
   1   1  -8   14.28    0.42
  -1   1   8   13.59    0.40
   1   1  -8   14.19    0.31
  -1   1   8   14.24    0.35
  -1  -1  -8   23.71    0.59
   1  -1   8   23.97    0.55
   1  -1   8   24.55    0.59
  -1  -1  -8   23.66    0.54
  -1   1  -8   24.04    0.61
   1   1   8   23.85    0.49
   1   1   8   25.01    0.59
  -1   1  -8   23.74    0.47
  -3  -1  -8    2.42    0.19
   3  -1   8    2.21    0.16
   3  -1   8    2.82    0.19
  -3  -1  -8    2.51    0.17
  -3   1  -8    2.27    0.19
   3   1   8    2.10    0.17
   5  -1   8    0.16    0.09
  -5  -1  -8    0.23    0.09
  -5  -1  -8    0.11    0.09
   5   1   8    0.26    0.10
  -5   1  -8    0.22    0.10
   7  -1   8    0.88    0.16
  -7  -1  -8    1.05    0.17
  -7  -1  -8    1.08    0.16
  -7   1  -8    1.11    0.16
   7   1   8    1.15    0.16
  -9  -1  -8    0.29    0.12
   9  -1   8    0.45    0.14
   9   1   8    0.29    0.13
  -9   1  -8    0.57    0.15
  11  -1   8    4.75    0.33
 -11  -1  -8    5.28    0.35
 -11   1  -8    5.40    0.36
  11   1   8    4.72    0.32
 -13  -1  -8    0.94    0.21
  13  -1   8    1.14    0.22
  13   1   8    0.89    0.19
 -13   1  -8    1.57    0.24
  20  -2  -8   -0.08    0.11
 -20  -2   8    0.06    0.11
  20   2  -8    0.03    0.14
  20   2  -8    0.17    0.13
 -20   2   8    0.00    0.13
  18  -2  -8    0.90    0.18
 -18  -2   8    1.02    0.19
  18   2  -8    0.85    0.18
  18   2  -8    1.07    0.21
 -18   2   8    0.54    0.16
  16  -2  -8    1.56    0.21
 -16  -2   8    1.44    0.20
  16   2  -8    2.13    0.23
 -16   2   8    1.89    0.21
  16   2  -8    1.18    0.19
 -14  -2   8    0.18    0.11
  14  -2  -8    0.22    0.11
  14   2  -8    0.46    0.13
 -14   2   8    0.33    0.12
  14   2  -8    0.30    0.11
  12  -2  -8   41.84    0.95
 -12  -2   8   42.22    0.99
  12   2  -8   42.85    0.94
  12   2  -8   42.30    0.97
 -12   2   8   41.71    1.00
 -10  -2   8   67.25    1.39
  10  -2  -8   69.98    1.35
 -10   2   8   71.47    1.24
 -10   2   8   68.51    1.40
  10   2  -8   71.19    1.32
  10   2  -8   68.63    1.37
  -8  -2   8    8.59    0.33
   8  -2  -8    7.70    0.24
   8  -2  -8    7.59    0.30
   8   2  -8    7.18    0.27
  -8   2   8    7.57    0.31
   8   2  -8    7.59    0.31
  -8   2   8    7.48    0.26
  -6  -2   8    0.01    0.07
   6  -2  -8   -0.01    0.05
  -6  -2   8    0.06    0.04
   6  -2  -8    0.01    0.06
   6   2  -8    0.06    0.05
  -6   2   8    0.05    0.06
   6   2  -8    0.08    0.07
  -6   2   8   -0.05    0.06
  -4  -2   8    9.79    0.28
   4  -2  -8    9.87    0.29
   4  -2  -8    9.65    0.32
  -4  -2   8   10.04    0.35
  -4   2   8    9.63    0.31
   4   2  -8    9.71    0.34
   4   2  -8    9.55    0.25
  -4   2   8    9.65    0.31
   2  -2  -8    5.30    0.22
  -2  -2   8    4.89    0.23
   2  -2  -8    5.29    0.21
  -2  -2   8    4.72    0.21
   2   2  -8    5.12    0.14
  -2   2   8    4.65    0.22
  -2   2   8    5.49    0.20
   2   2  -8    5.15    0.24
   0  -2  -8    0.03    0.06
   0  -2   8    0.04    0.07
   0  -2   8    0.09    0.07
   0  -2  -8    0.06    0.06
   0   2   8    0.08    0.06
   0   2   8    0.02    0.04
   0   2  -8    0.05    0.07
   2  -2   8    2.91    0.19
   2  -2   8    3.02    0.20
  -2  -2  -8    2.52    0.18
  -2  -2  -8    2.81    0.19
  -2   2  -8    3.24    0.21
   2   2   8    2.65    0.19
   4  -2   8   18.22    0.55
   4  -2   8   19.25    0.52
  -4  -2  -8   18.86    0.51
  -4  -2  -8   19.06    0.56
  -4   2  -8   18.80    0.56
   4   2   8   18.65    0.54
  -6  -2  -8    0.59    0.13
   6  -2   8    0.40    0.12
  -6  -2  -8    0.41    0.12
   6   2   8    0.48    0.12
   6   2   8    0.43    0.12
  -6   2  -8    0.22    0.10
  -8  -2  -8    1.20    0.18
   8  -2   8    1.47    0.18
  -8  -2  -8    1.21    0.18
   8   2   8    1.24    0.18
  -8   2  -8    1.23    0.18
   8   2   8    1.21    0.18
 -10  -2  -8    0.96    0.18
 -10  -2  -8    0.82    0.17
  10  -2   8    1.06    0.19
 -10   2  -8    1.52    0.20
  10   2   8    0.78    0.17
  10   2   8    0.86    0.17
 -12  -2  -8    6.51    0.40
  12  -2   8    6.06    0.38
  12   2   8    7.18    0.40
  12   2   8    7.30    0.42
 -12   2  -8    6.48    0.39
 -19  -3   8    1.85    0.24
  19  -3  -8    1.12    0.21
 -19   3   8    0.89    0.21
  19   3  -8    1.25    0.23
 -17  -3   8   20.97    0.67
 -17  -3   8   20.59    0.67
  17  -3  -8   20.01    0.68
 -17   3   8   21.04    0.72
  17   3  -8   20.29    0.71
  15  -3  -8    1.34    0.20
 -15  -3   8    1.61    0.19
  15   3  -8    1.36    0.20
 -15   3   8    1.19    0.20
  15   3  -8    1.49    0.19
  13  -3  -8   16.93    0.56
 -13  -3   8   16.93    0.56
  13   3  -8   17.25    0.57
 -13   3   8   16.24    0.56
  13   3  -8   16.69    0.54
  11  -3  -8   -0.01    0.08
 -11  -3   8   -0.03    0.10
  11   3  -8   -0.04    0.07
 -11   3   8    0.01    0.07
  11   3  -8   -0.07    0.09
 -11   3   8   -0.04    0.08
  -9  -3   8    0.79    0.15
   9  -3  -8    1.11    0.15
  -9   3   8    0.74    0.13
  -9   3   8    0.81    0.12
   9   3  -8    1.04    0.14
   9   3  -8    1.21    0.17
  -7  -3   8    3.53    0.22
   7  -3  -8    3.93    0.22
  -7   3   8    3.76    0.20
  -7   3   8    3.79    0.22
   7   3  -8    3.68    0.23
   7   3  -8    3.73    0.19
   5  -3  -8   15.89    0.36
   5  -3  -8   15.84    0.46
  -5  -3   8   15.08    0.47
  -5  -3   8   16.08    0.38
  -5   3   8   15.55    0.44
   5   3  -8   16.40    0.48
   5   3  -8   15.52    0.36
  -5   3   8   15.57    0.44
   3  -3  -8    2.20    0.14
  -3  -3   8    2.40    0.18
  -3  -3   8    2.15    0.15
   3  -3  -8    1.96    0.16
  -3   3   8    2.27    0.16
   3   3  -8    2.13    0.17
  -3   3   8    1.98    0.14
   1  -3  -8   39.22    0.80
   1  -3  -8   38.82    0.84
  -1  -3   8   39.57    0.82
  -1  -3   8   39.52    0.87
  -1   3   8   39.12    0.84
   1   3  -8   37.20    0.86
  -1   3   8   39.05    0.75
  -1  -3  -8    9.10    0.34
   1  -3   8    9.46    0.36
   1  -3   8    8.77    0.34
  -1  -3  -8    9.93    0.34
   1   3   8    9.37    0.35
  -1   3  -8    9.36    0.36
   3  -3   8    1.63    0.17
  -3  -3  -8    1.52    0.16
  -3  -3  -8    1.69    0.18
   3  -3   8    1.57    0.16
  -3   3  -8    2.19    0.19
   3   3   8    1.83    0.17
   3   3   8    1.52    0.18
   5  -3   8   10.16    0.40
   5  -3   8    9.74    0.38
  -5  -3  -8   10.12    0.39
   5   3   8    9.27    0.39
   5   3   8    9.79    0.39
  -5   3  -8    9.83    0.40
   7  -3   8    0.64    0.14
  -7  -3  -8    0.38    0.12
  -7   3  -8    0.31    0.12
   7   3   8    0.45    0.14
   7   3   8    0.22    0.11
   9  -3   8    0.28    0.13
  -9  -3  -8    0.46    0.13
  -9   3  -8    0.16    0.12
   9   3   8    0.53    0.15
   9   3   8    0.26    0.12
 -11  -3  -8    1.21    0.20
  11  -3   8    1.38    0.22
 -11   3  -8    1.07    0.20
  11   3   8    1.18    0.21
  11   3   8    1.34    0.21
  13  -3   8    2.38    0.27
 -13   3  -8    2.61    0.29
 -18  -4   8   14.89    0.60
  18  -4  -8   14.44    0.59
 -18   4   8   14.85    0.62
  18   4  -8   14.91    0.62
 -16  -4   8   15.06    0.56
 -16  -4   8   13.82    0.54
  16  -4  -8   15.10    0.58
 -16   4   8   14.74    0.59
  16   4  -8   12.97    0.56
 -14  -4   8    1.39    0.19
  14  -4  -8    1.50    0.20
 -14  -4   8    1.81    0.21
  14   4  -8    1.66    0.22
 -14   4   8    1.55    0.20
 -12  -4   8    0.32    0.12
 -12  -4   8    0.30    0.13
  12  -4  -8    0.22    0.12
 -12   4   8    0.21    0.10
  12   4  -8    0.21    0.12
 -12   4   8    0.37    0.13
 -10  -4   8   24.39    0.61
  10  -4  -8   23.01    0.65
 -10  -4   8   23.24    0.67
 -10   4   8   23.63    0.61
  10   4  -8   22.03    0.66
 -10   4   8   24.30    0.68
   8  -4  -8    7.28    0.33
  -8  -4   8    8.09    0.29
  -8  -4   8    7.95    0.36
   8   4  -8    7.64    0.34
  -8   4   8    7.33    0.30
  -8   4   8    7.59    0.33
  -6  -4   8    7.96    0.35
   6   4  -8    9.50    0.37
  -6   4   8    8.19    0.32
   6   4  -8    8.34    0.27
  -6   4   8    7.98    0.32
  -4  -4   8    0.14    0.09
   4  -4  -8    0.10    0.08
  -4  -4   8    0.14    0.07
  -4   4   8    0.06    0.07
  -4   4   8    0.12    0.07
   4   4  -8    0.27    0.09
  -2  -4   8    9.43    0.37
   2  -4  -8    8.92    0.35
   2  -4  -8    9.65    0.30
  -2  -4   8   10.08    0.34
  -2   4   8    9.23    0.35
  -2   4   8    9.37    0.29
   2   4  -8    9.25    0.36
   0  -4   8    6.93    0.30
   0  -4  -8    6.44    0.30
   0  -4  -8    7.17    0.28
   0  -4   8    7.07    0.33
   0   4  -8    6.36    0.30
   0   4   8    6.33    0.30
  -2  -4  -8   34.96    0.83
   2  -4   8   34.54    0.85
   2  -4   8   34.90    0.82
   2   4   8   34.81    0.79
  -2   4  -8   33.14    0.82
   2   4   8   33.46    0.82
  -4  -4  -8    2.14    0.20
   4  -4   8    2.13    0.21
   4  -4   8    2.33    0.20
  -4   4  -8    2.36    0.21
   4   4   8    2.06    0.19
   4   4   8    2.19    0.21
   6  -4   8    0.01    0.09
   6  -4   8    0.09    0.11
  -6  -4  -8    0.24    0.11
   6   4   8   -0.08    0.09
  -6   4  -8   -0.03    0.09
   6   4   8    0.11    0.10
   8  -4   8    0.45    0.15
   8  -4   8    0.12    0.13
  -8  -4  -8    0.46    0.14
  -8   4  -8    0.46    0.13
   8   4   8    0.17    0.12
   8   4   8    0.33    0.13
  10  -4   8    0.60    0.16
 -10  -4  -8    0.57    0.16
  10   4   8    0.37    0.15
 -10   4  -8    0.63    0.17
  10   4   8    0.65    0.18
  12  -4   8    1.80    0.26
 -12  -4  -8    1.88    0.26
 -12   4  -8    1.84    0.25
  17  -5  -8    3.90    0.32
 -17  -5   8    4.40    0.33
  17   5  -8    3.83    0.32
 -17   5   8    4.01    0.34
  15  -5  -8    2.94    0.26
 -15  -5   8    2.61    0.26
 -15  -5   8    3.22    0.28
 -15   5   8    2.46    0.26
  15   5  -8    2.78    0.28
 -13  -5   8    6.01    0.35
 -13  -5   8    5.72    0.32
  13  -5  -8    6.10    0.35
  13   5  -8    6.07    0.36
 -13   5   8    5.67    0.31
 -13   5   8    5.66    0.35
  11  -5  -8    0.18    0.12
 -11  -5   8    0.29    0.11
 -11  -5   8    0.02    0.10
 -11   5   8    0.27    0.11
  11   5  -8    0.23    0.12
 -11   5   8    0.10    0.11
   9  -5  -8    0.38    0.12
  -9  -5   8    0.22    0.12
  -9   5   8    0.31    0.12
   9   5  -8    0.31    0.12
  -9   5   8    0.31    0.11
  -7  -5   8    0.07    0.09
   7  -5  -8    0.03    0.09
  -7   5   8    0.03    0.08
  -7   5   8    0.19    0.10
   7   5  -8    0.09    0.09
  -5  -5   8    1.61    0.19
   5  -5  -8    1.13    0.17
   5   5  -8    1.09    0.16
   5   5  -8    1.47    0.14
  -5   5   8    1.36    0.15
  -5   5   8    1.25    0.16
   3  -5  -8    8.38    0.36
  -3  -5   8    9.42    0.40
   3   5  -8    9.54    0.38
   3   5  -8    9.18    0.34
  -3   5   8    9.91    0.38
  -1  -5   8   78.59    1.48
   1  -5  -8   76.42    1.52
  -1  -5   8   78.51    1.58
  -1   5   8   76.19    1.51
   1   5  -8   78.20    1.54
   1  -5   8   23.03    0.65
  -1  -5  -8   24.69    0.68
   1  -5   8   23.63    0.69
  -1   5  -8   23.30    0.65
   1   5   8   25.03    0.68
   3  -5   8   10.92    0.44
   3  -5   8   10.71    0.45
  -3  -5  -8   10.11    0.43
  -3   5  -8   10.51    0.42
   3   5   8   10.37    0.42
   3   5   8   10.57    0.39
   5  -5   8    0.62    0.15
   5  -5   8    0.65    0.15
  -5  -5  -8    0.75    0.16
   5   5   8    0.91    0.17
   5   5   8    0.75    0.15
  -5   5  -8    0.58    0.14
  -7  -5  -8    3.90    0.28
   7  -5   8    3.36    0.27
   7  -5   8    2.78    0.26
  -7   5  -8    3.68    0.27
   7   5   8    3.02    0.25
   7   5   8    4.05    0.29
  -9  -5  -8    0.32    0.14
   9  -5   8    0.36    0.15
  -9   5  -8    0.66    0.16
   9   5   8    0.40    0.15
   9   5   8    0.11    0.13
 -11  -5  -8    3.29    0.30
  11   5   8    3.21    0.28
  11   5   8    3.55    0.32
  16  -6  -8    5.14    0.35
 -16  -6   8    5.19    0.35
 -16   6   8    4.53    0.36
  16   6  -8    4.58    0.36
 -14  -6   8    2.32    0.24
 -14  -6   8    2.12    0.24
  14  -6  -8    1.89    0.25
  14   6  -8    1.88    0.23
 -14   6   8    1.88    0.25
  12  -6  -8    3.86    0.29
 -12  -6   8    5.01    0.33
 -12   6   8    4.22    0.29
  12   6  -8    5.00    0.33
 -12   6   8    4.01    0.31
  10  -6  -8    2.88    0.25
  10  -6  -8    2.13    0.23
 -10  -6   8    2.38    0.24
 -10   6   8    2.31    0.23
  10   6  -8    2.63    0.25
 -10   6   8    2.48    0.23
   8  -6  -8    0.97    0.17
  -8  -6   8    1.41    0.19
   8  -6  -8    0.97    0.17
   8   6  -8    1.14    0.18
  -8   6   8    1.41    0.18
  -6  -6   8    0.65    0.15
   6  -6  -8    0.63    0.14
   6  -6  -8    0.31    0.11
  -6   6   8    0.67    0.15
   6   6  -8    0.43    0.13
  -4  -6   8    9.88    0.43
   4  -6  -8    9.39    0.40
   4   6  -8    9.35    0.40
   4   6  -8    9.37    0.36
  -4   6   8    9.70    0.40
  -2  -6   8    0.32    0.14
   2  -6  -8    0.48    0.14
   2   6  -8    0.19    0.11
  -2   6   8    0.55    0.13
   2   6  -8    0.58    0.14
   0  -6   8    0.24    0.11
   0  -6  -8    0.09    0.10
   0   6  -8    0.12    0.10
   0   6   8    0.20    0.11
   0   6  -8    0.13    0.11
  -2  -6  -8   35.17    0.91
   2  -6   8   35.19    0.95
  -2   6  -8   35.79    0.88
   2   6   8   34.63    0.89
  -2   6  -8   34.59    0.90
  -4  -6  -8    0.10    0.12
   4  -6   8    0.40    0.15
  -4   6  -8    0.15    0.13
   4   6   8    0.22    0.12
  -4   6  -8    0.30    0.12
   6  -6   8   26.51    0.83
  -6  -6  -8   25.33    0.78
  -6   6  -8   25.32    0.80
  -6   6  -8   25.29    0.74
   6   6   8   27.05    0.77
   6   6   8   24.98    0.74
   8  -6   8    2.06    0.27
  -8  -6  -8    2.01    0.24
   8   6   8    1.67    0.24
   8   6   8    2.30    0.25
  -8   6  -8    2.00    0.25
  10   6   8    0.96    0.21
  10   6   8    1.75    0.25
  15  -7  -8    1.22    0.23
  15   7  -8    1.05    0.22
 -15   7   8    1.83    0.26
  13  -7  -8    9.56    0.48
  13  -7  -8    9.79    0.49
 -13  -7   8   10.77    0.49
 -13   7   8   10.46    0.51
 -13   7   8   10.41    0.47
  13   7  -8    9.83    0.50
 -11  -7   8    1.63    0.23
  11  -7  -8    1.88    0.24
  11  -7  -8    2.02    0.24
 -11   7   8    1.96    0.23
  11   7  -8    1.33    0.22
   9  -7  -8   -0.02    0.10
   9  -7  -8    0.00    0.11
  -9  -7   8   -0.19    0.09
   9   7  -8   -0.09    0.10
  -9   7   8    0.03    0.11
  -7  -7   8    0.47    0.16
   7  -7  -8    0.51    0.15
   7  -7  -8    0.43    0.14
  -7   7   8    0.54    0.14
   7   7  -8    0.37    0.14
  -5  -7   8    1.76    0.22
   5  -7  -8    1.41    0.19
   5   7  -8    1.33    0.18
  -5   7   8    1.10    0.18
  -3  -7   8    0.40    0.15
   3  -7  -8    0.36    0.13
   3   7  -8    0.54    0.14
   3   7  -8    0.51    0.15
  -3   7   8    0.21    0.12
   1  -7  -8    0.55    0.14
  -1  -7   8    0.41    0.15
   1   7  -8    0.42    0.14
   1   7  -8    0.84    0.16
  -1   7   8    0.50    0.14
  -1  -7  -8    0.21    0.12
   1  -7   8    0.08    0.11
  -1   7  -8    0.39    0.12
  -1   7  -8    0.09    0.12
   1   7   8    0.33    0.13
   3  -7   8    4.40    0.33
  -3  -7  -8    3.60    0.29
  -3   7  -8    3.94    0.30
   3   7   8    4.12    0.30
  -5  -7  -8   13.66    0.56
   5  -7   8   15.22    0.63
   5   7   8   14.32    0.56
  -5   7  -8   12.61    0.56
  -7  -7  -8    0.91    0.20
   7  -7   8    0.47    0.18
  -7   7  -8    0.70    0.19
   7   7   8    0.57    0.17
   9   7   8    1.27    0.23
  14  -8  -8    0.09    0.15
 -14   8   8   -0.01    0.13
  12  -8  -8   -0.20    0.12
  12  -8  -8   -0.07    0.11
 -12   8   8   -0.10    0.12
  12   8  -8    0.18    0.14
 -10  -8   8    1.59    0.24
  10  -8  -8    1.43    0.24
  10  -8  -8    1.68    0.24
 -10   8   8    1.57    0.23
  10   8  -8    1.42    0.23
   8  -8  -8    1.93    0.24
   8  -8  -8    1.62    0.25
  -8  -8   8    2.01    0.25
  -8   8   8    1.56    0.23
   8   8  -8    1.64    0.22
  -6  -8   8   13.61    0.56
   6  -8  -8   14.01    0.55
   6   8  -8   13.26    0.54
  -6   8   8   13.14    0.55
   4  -8  -8    2.77    0.26
  -4  -8   8    2.47    0.27
   4   8  -8    2.92    0.25
  -4   8   8    2.47    0.25
  -2  -8   8    2.50    0.27
   2  -8  -8    2.35    0.25
  -2   8   8    2.39    0.24
   2   8  -8    2.08    0.23
   2   8  -8    2.79    0.25
   0  -8  -8    1.88    0.23
   0  -8   8    1.40    0.24
   0   8   8    1.79    0.23
   0   8  -8    1.48    0.23
   2  -8   8    5.55    0.38
  -2  -8  -8    5.60    0.36
   2   8   8    5.40    0.35
  -2   8  -8    5.14    0.36
   4  -8   8   -0.09    0.12
  -4  -8  -8    0.18    0.14
  -4   8  -8   -0.12    0.12
   4   8   8   -0.05    0.11
   6   8   8    5.37    0.37
   9  -9  -8    3.49    0.32
  -9  -9   8    3.51    0.33
   9   9  -8    3.53    0.32
  -7  -9   8    0.10    0.14
   7  -9  -8    0.15    0.14
  -7   9   8    0.12    0.13
   7   9  -8    0.29    0.16
  -5  -9   8    0.93    0.21
   5  -9  -8    0.96    0.21
  -5   9   8    0.81    0.19
   3  -9  -8    0.78    0.19
  -3  -9   8    0.89    0.20
  -3   9   8    1.15    0.21
   1  -9  -8    2.18    0.26
  -1  -9   8    2.48    0.29
  -1   9   8    2.43    0.26
   1   9  -8    1.80    0.26
  -1  -9  -8    2.00    0.25
  -1   9  -8    1.90    0.25
   1   9   8    2.10    0.25
 -20   0   9   -0.03    0.13
  20   0  -9   -0.07    0.11
  18   0  -9    0.03    0.11
 -18   0   9   -0.05    0.11
  16   0  -9   -0.10    0.09
 -16   0   9    0.09    0.11
  16   0  -9    0.04    0.10
  14   0  -9    0.00    0.09
 -14   0   9   -0.04    0.09
  14   0  -9    0.05    0.10
  12   0  -9   -0.13    0.07
  12   0  -9    0.05    0.09
 -12   0   9    0.07    0.10
  10   0  -9    0.07    0.07
  10   0  -9    0.00    0.06
 -10   0   9    0.02    0.08
  -8   0   9   -0.02    0.07
   8   0  -9    0.01    0.06
   8   0  -9    0.02    0.05
  -8   0   9   -0.05    0.04
  -6   0   9   -0.01    0.07
  -6   0   9   -0.01    0.05
   6   0  -9    0.02    0.06
   6   0  -9    0.00    0.06
  -4   0   9    0.01    0.05
   4   0  -9    0.09    0.07
   4   0  -9   -0.05    0.05
  -4   0   9    0.00    0.06
  -2   0   9   -0.04    0.05
   2   0  -9    0.01    0.05
  -2   0   9    0.01    0.06
   2   0  -9    0.04    0.06
   0   0   9    0.01    0.07
   0   0  -9    0.02    0.05
   0   0  -9   -0.03    0.06
   0   0   9    0.05    0.06
   2   0   9   -0.03    0.06
  -2   0  -9    0.06    0.06
  -2   0  -9    0.03    0.08
   4   0   9   -0.01    0.08
  -4   0  -9    0.11    0.09
  -6   0  -9   -0.01    0.08
   6   0   9    0.10    0.09
  -8   0  -9    0.01    0.09
   8   0   9    0.07    0.10
 -10   0  -9   -0.07    0.10
  10   0   9    0.01    0.11
  12   0   9    0.16    0.14
 -12   0  -9    0.03    0.12
 -21  -1   9    0.35    0.17
 -21   1   9    0.47    0.18
 -19  -1   9    0.22    0.15
  19  -1  -9    0.15    0.12
 -19   1   9    0.10    0.14
  19   1  -9    0.18    0.14
  17  -1  -9    1.21    0.20
 -17  -1   9    0.88    0.18
  17   1  -9    1.06    0.19
  17   1  -9    1.18    0.20
 -17   1   9    0.95    0.19
 -15  -1   9   14.72    0.54
  15  -1  -9   14.54    0.52
 -15   1   9   14.80    0.54
  15   1  -9   14.34    0.51
  15   1  -9   14.32    0.51
  13  -1  -9   86.31    1.69
 -13  -1   9   88.31    1.76
  13   1  -9   87.97    1.68
 -13   1   9   87.77    1.76
  13   1  -9   90.48    1.71
  11  -1  -9    1.30    0.14
 -11  -1   9    1.53    0.17
  11  -1  -9    1.22    0.16
 -11   1   9    0.99    0.16
  11   1  -9    1.11    0.15
  11   1  -9    1.08    0.16
  -9  -1   9    4.17    0.24
   9  -1  -9    4.00    0.19
   9  -1  -9    3.67    0.21
   9   1  -9    3.35    0.21
  -9   1   9    4.13    0.17
  -9   1   9    3.75    0.23
   9   1  -9    3.68    0.20
   7  -1  -9   29.40    0.67
  -7  -1   9   28.89    0.71
  -7  -1   9   28.79    0.56
   7  -1  -9   29.37    0.63
  -7   1   9   29.46    0.61
  -7   1   9   28.59    0.69
   7   1  -9   29.04    0.68
   7   1  -9   29.10    0.62
  -5  -1   9    0.35    0.07
   5  -1  -9    0.35    0.08
   5  -1  -9    0.31    0.08
  -5  -1   9    0.32    0.09
  -5   1   9    0.37    0.09
   5   1  -9    0.39    0.09
   5   1  -9    0.24    0.06
  -5   1   9    0.45    0.08
   3  -1  -9    0.50    0.09
   3  -1  -9    0.33    0.08
  -3  -1   9    0.48    0.10
  -3  -1   9    0.46    0.09
   3   1  -9    0.49    0.07
  -3   1   9    0.44    0.09
  -3   1   9    0.39    0.08
   3   1  -9    0.52    0.11
  -1  -1   9   21.22    0.53
  -1  -1   9   21.56    0.53
   1  -1  -9   20.89    0.50
   1  -1  -9   21.89    0.55
  -1   1   9   20.93    0.54
   1   1  -9   21.83    0.44
  -1   1   9   20.97    0.48
   1   1  -9   21.38    0.57
  -1  -1  -9    2.53    0.16
   1  -1   9    2.37    0.16
   1  -1   9    2.27    0.18
  -1  -1  -9    2.35    0.19
  -1   1  -9    2.70    0.21
   1   1   9    2.52    0.19
   3  -1   9    2.56    0.17
  -3  -1  -9    2.58    0.18
  -3  -1  -9    2.55    0.20
   3  -1   9    2.48    0.19
   3   1   9    2.96    0.22
  -3   1  -9    3.13    0.22
  -5  -1  -9   21.40    0.65
   5  -1   9   21.25    0.63
  -5  -1  -9   23.15    0.58
  -5   1  -9   21.97    0.66
   5   1   9   23.37    0.65
  -7  -1  -9    0.67    0.15
   7  -1   9    0.72    0.15
   7   1   9    0.45    0.14
  -7   1  -9    0.54    0.14
   9  -1   9    1.16    0.19
  -9  -1  -9    0.81    0.18
   9   1   9    0.78    0.17
  -9   1  -9    0.53    0.15
  11  -1   9    1.46    0.23
 -11  -1  -9    1.94    0.25
  11   1   9    1.58    0.23
 -11   1  -9    1.78    0.23
  13   1   9    0.58    0.19
  20  -2  -9    0.06    0.14
 -20  -2   9    0.05    0.14
  20   2  -9   -0.12    0.11
 -20   2   9   -0.07    0.13
  20   2  -9    0.05    0.13
  18  -2  -9    0.65    0.17
 -18  -2   9    0.34    0.15
 -18   2   9    0.49    0.16
  18   2  -9    0.84    0.19
  18   2  -9    0.32    0.14
  16  -2  -9    0.12    0.11
 -16  -2   9    0.02    0.10
 -16   2   9    0.05    0.11
  16   2  -9   -0.04    0.11
  16   2  -9   -0.01    0.09
 -14  -2   9    0.15    0.11
  14  -2  -9    0.09    0.10
 -14   2   9   -0.10    0.08
  14   2  -9    0.02    0.09
  14   2  -9   -0.13    0.07
  12  -2  -9   62.52    1.29
 -12  -2   9   59.94    1.31
 -12   2   9   61.61    1.32
  12   2  -9   61.83    1.30
  12   2  -9   61.80    1.24
 -10  -2   9   43.81    1.01
  10  -2  -9   46.02    0.98
  10   2  -9   45.43    0.93
 -10   2   9   43.13    1.00
  10   2  -9   44.61    0.99
 -10   2   9   44.89    0.87
   8  -2  -9    0.47    0.08
   8  -2  -9    0.50    0.11
  -8  -2   9    0.62    0.13
   8   2  -9    0.42    0.09
  -8   2   9    0.44    0.09
   8   2  -9    0.53    0.12
  -8   2   9    0.44    0.11
  -6  -2   9   23.99    0.51
   6  -2  -9   25.39    0.55
   6  -2  -9   25.67    0.61
  -6  -2   9   24.55    0.64
  -6   2   9   24.81    0.61
   6   2  -9   25.14    0.63
  -6   2   9   25.03    0.58
   6   2  -9   23.67    0.52
  -4  -2   9    0.00    0.05
   4  -2  -9   -0.09    0.05
  -4  -2   9    0.18    0.08
   4  -2  -9    0.05    0.06
   4   2  -9   -0.13    0.06
  -4   2   9    0.02    0.06
  -4   2   9   -0.02    0.06
   4   2  -9   -0.05    0.04
  -2  -2   9    1.49    0.13
   2  -2  -9    1.21    0.13
   2  -2  -9    1.18    0.14
  -2  -2   9    1.41    0.14
  -2   2   9    1.48    0.12
   2   2  -9    1.18    0.15
  -2   2   9    1.23    0.13
   0  -2  -9   75.55    1.43
   0  -2   9   76.96    1.45
   0  -2  -9   77.27    1.40
   0  -2   9   76.01    1.42
   0   2   9   73.84    1.42
   2  -2   9    6.11    0.28
  -2  -2  -9    6.14    0.30
   2  -2   9    6.12    0.29
  -2  -2  -9    6.30    0.27
   2   2   9    6.05    0.29
  -2   2  -9    5.97    0.30
  -4  -2  -9    0.97    0.15
   4  -2   9    0.93    0.14
  -4  -2  -9    0.92    0.16
   4  -2   9    0.93    0.15
  -4   2  -9    1.10    0.16
   4   2   9    1.16    0.17
  -6  -2  -9   11.76    0.42
   6  -2   9    9.80    0.43
  -6  -2  -9   11.00    0.45
   6   2   9   11.31    0.44
  -6   2  -9   10.31    0.44
  -8  -2  -9   24.21    0.76
  -8  -2  -9   26.53    0.70
   8  -2   9   22.70    0.73
  -8   2  -9   24.95    0.77
   8   2   9   27.39    0.76
 -10  -2  -9    1.32    0.20
  10  -2   9    1.14    0.21
 -10   2  -9    1.47    0.21
  10   2   9    1.47    0.22
 -12  -2  -9    0.47    0.17
  12  -2   9    0.44    0.17
 -12   2  -9    0.81    0.19
  12   2   9    1.14    0.22
 -19  -3   9    3.84    0.30
  19  -3  -9    3.96    0.32
 -19  -3   9    3.54    0.30
 -19   3   9    3.50    0.33
  19   3  -9    2.98    0.31
  17  -3  -9    0.96    0.19
 -17  -3   9    0.53    0.16
  17   3  -9    0.51    0.16
  17   3  -9    0.97    0.20
 -17   3   9    1.02    0.20
  15  -3  -9    4.55    0.31
 -15  -3   9    4.71    0.31
 -15   3   9    4.55    0.31
  15   3  -9    4.42    0.30
  15   3  -9    4.66    0.30
 -13  -3   9   14.33    0.53
  13  -3  -9   13.52    0.50
  13   3  -9   13.89    0.51
  13   3  -9   14.80    0.49
 -13   3   9   13.76    0.52
 -11  -3   9    0.08    0.11
  11  -3  -9    0.02    0.08
  11   3  -9    0.24    0.11
  11   3  -9    0.24    0.10
 -11   3   9    0.11    0.08
 -11   3   9   -0.02    0.09
   9  -3  -9    2.41    0.19
  -9  -3   9    2.39    0.22
  -9   3   9    1.70    0.18
   9   3  -9    2.35    0.17
   9   3  -9    2.10    0.19
  -9   3   9    2.22    0.17
   7  -3  -9    0.04    0.07
  -7  -3   9    0.03    0.08
  -7   3   9   -0.03    0.06
  -7   3   9    0.06    0.07
   7   3  -9    0.11    0.06
   7   3  -9    0.04    0.08
  -5  -3   9    4.43    0.19
   5  -3  -9    3.80    0.22
   5  -3  -9    4.53    0.19
  -5  -3   9    4.49    0.26
  -5   3   9    4.18    0.23
   5   3  -9    4.21    0.24
  -5   3   9    4.56    0.22
  -3  -3   9    6.98    0.30
   3  -3  -9    6.77    0.25
  -3  -3   9    7.58    0.27
   3  -3  -9    6.48    0.29
  -3   3   9    6.78    0.25
   3   3  -9    6.69    0.31
  -3   3   9    6.89    0.29
   1  -3  -9   68.26    1.32
   1  -3  -9   69.00    1.29
  -1  -3   9   69.93    1.31
  -1  -3   9   68.31    1.37
   1   3  -9   68.35    1.37
  -1   3   9   68.99    1.34
  -1  -3  -9   10.87    0.39
   1  -3   9   10.64    0.39
  -1  -3  -9   10.76    0.38
   1  -3   9   10.28    0.38
   1   3   9   10.32    0.39
  -1   3  -9   10.69    0.40
   3  -3   9    8.02    0.35
  -3  -3  -9    8.80    0.35
  -3  -3  -9    8.13    0.35
   3  -3   9    8.54    0.35
   3   3   9    8.03    0.36
  -3   3  -9    7.67    0.35
  -5  -3  -9    0.16    0.10
   5  -3   9    0.16    0.10
  -5  -3  -9    0.32    0.12
   5  -3   9    0.11    0.10
  -5   3  -9    0.23    0.11
   5   3   9    0.33    0.11
   7  -3   9    1.82    0.20
  -7  -3  -9    2.30    0.21
   7   3   9    2.14    0.22
  -7   3  -9    2.32    0.23
  -9  -3  -9    0.66    0.17
  -9  -3  -9    0.64    0.16
   9  -3   9    0.52    0.15
   9   3   9    0.70    0.17
   9   3   9    0.74    0.16
  -9   3  -9    0.44    0.15
  11  -3   9    0.03    0.13
 -11  -3  -9   -0.02    0.12
 -11   3  -9   -0.06    0.12
  11   3   9    0.00    0.13
  18  -4  -9    0.16    0.13
 -18  -4   9    0.09    0.13
 -18  -4   9    0.07    0.14
  18   4  -9    0.12    0.13
 -18   4   9   -0.12    0.11
 -16  -4   9    0.56    0.15
 -16  -4   9    0.03    0.13
  16  -4  -9    0.63    0.17
  16   4  -9    0.58    0.16
 -16   4   9    0.43    0.15
 -14  -4   9    0.24    0.11
  14  -4  -9    0.17    0.12
 -14  -4   9    0.04    0.11
 -14   4   9    0.19    0.12
  14   4  -9    0.16    0.12
  12  -4  -9   33.21    0.86
 -12  -4   9   32.79    0.88
 -12  -4   9   33.97    0.80
 -12   4   9   33.65    0.89
  12   4  -9   32.42    0.88
 -10  -4   9   10.21    0.36
 -10  -4   9    9.96    0.42
  10  -4  -9   10.19    0.41
  10   4  -9   10.02    0.42
 -10   4   9    9.93    0.37
 -10   4   9    9.80    0.41
  -8  -4   9    0.53    0.14
   8  -4  -9    0.82    0.14
  -8   4   9    0.55    0.12
  -8   4   9    0.64    0.12
   8   4  -9    0.63    0.13
  -6  -4   9    0.85    0.15
   6  -4  -9    0.79    0.13
   6   4  -9    0.77    0.14
  -6   4   9    0.80    0.13
  -6   4   9    0.70    0.13
  -4  -4   9    6.51    0.27
  -4  -4   9    6.94    0.33
   4  -4  -9    6.41    0.30
  -4   4   9    6.69    0.30
  -4   4   9    6.28    0.26
   4   4  -9    6.13    0.30
  -2  -4   9    6.83    0.29
  -2  -4   9    6.62    0.32
   2  -4  -9    6.52    0.31
   2   4  -9    6.97    0.32
  -2   4   9    6.93    0.31
   0  -4  -9  170.34    2.82
   0  -4   9  161.59    2.93
   0  -4   9  163.88    2.81
   0  -4  -9  164.83    2.83
   0   4  -9  164.52    2.91
   0   4   9  164.68    2.84
  -2  -4  -9   48.99    1.04
   2  -4   9   45.72    1.04
   2  -4   9   46.69    1.07
  -2  -4  -9   47.73    1.05
   2   4   9   46.29    1.04
  -2   4  -9   46.17    1.06
  -4  -4  -9    0.75    0.16
  -4  -4  -9    0.95    0.17
   4  -4   9    1.08    0.17
   4  -4   9    1.06    0.16
   4   4   9    0.85    0.16
   4   4   9    0.94    0.16
  -4   4  -9    0.85    0.16
  -6  -4  -9    0.96    0.17
   6  -4   9    1.15    0.18
   6  -4   9    0.98    0.18
  -6   4  -9    1.20    0.19
   6   4   9    0.92    0.18
   6   4   9    1.16    0.17
   8  -4   9    2.14    0.23
  -8  -4  -9    2.14    0.23
   8   4   9    2.26    0.25
  -8   4  -9    1.91    0.22
   8   4   9    1.70    0.22
 -10  -4  -9    1.79    0.25
  10  -4   9    2.65    0.28
 -10   4  -9    1.79    0.23
  10   4   9    2.02    0.24
  10   4   9    2.33    0.25
 -17  -5   9    1.98    0.25
  17  -5  -9    2.03    0.25
 -17   5   9    2.13    0.27
  17   5  -9    1.73    0.24
 -15  -5   9    0.04    0.13
  15  -5  -9    0.11    0.11
 -15  -5   9    0.01    0.12
 -15   5   9    0.11    0.12
  15   5  -9    0.00    0.10
  13  -5  -9    0.36    0.13
 -13  -5   9    0.28    0.13
 -13  -5   9    0.34    0.13
 -13   5   9    0.15    0.12
  13   5  -9    0.15    0.11
 -11  -5   9   11.89    0.48
  11  -5  -9   11.87    0.48
 -11   5   9   12.23    0.45
 -11   5   9   11.58    0.48
  11   5  -9   11.88    0.49
   9  -5  -9    0.70    0.14
  -9  -5   9    1.15    0.18
   9   5  -9    0.80    0.15
  -9   5   9    0.90    0.16
  -9   5   9    0.90    0.15
  -7  -5   9   16.32    0.55
   7  -5  -9   16.23    0.53
   7   5  -9   17.53    0.57
  -7   5   9   16.33    0.52
  -7   5   9   16.32    0.52
   5  -5  -9    8.37    0.37
   5   5  -9    8.86    0.38
  -5   5   9    8.51    0.36
  -5   5   9    8.43    0.33
   5   5  -9    8.62    0.32
  -3  -5   9   19.90    0.62
   3  -5  -9   19.95    0.60
   3   5  -9   19.84    0.60
   3   5  -9   20.20    0.55
  -3   5   9   19.41    0.58
  -1  -5   9    9.42    0.41
  -1  -5   9    9.90    0.38
  -1   5   9    9.46    0.39
   1   5  -9    9.84    0.40
   1  -5   9    0.24    0.12
   1  -5   9    0.40    0.13
  -1  -5  -9    0.18    0.11
  -1   5  -9    0.28    0.11
   1   5   9    0.08    0.10
  -3  -5  -9    0.33    0.12
  -3  -5  -9    0.47    0.12
   3  -5   9    0.42    0.13
   3  -5   9    0.18    0.11
  -3   5  -9    0.20    0.11
   3   5   9    0.34    0.11
   3   5   9    0.50    0.14
   5  -5   9    2.35    0.24
  -5  -5  -9    2.22    0.23
   5  -5   9    2.37    0.25
   5   5   9    2.57    0.24
   5   5   9    2.06    0.22
  -5   5  -9    2.36    0.23
  -7  -5  -9    0.43    0.15
   7  -5   9    0.26    0.16
   7  -5   9    0.32    0.15
  -7   5  -9    0.38    0.14
   7   5   9    0.47    0.16
   7   5   9    0.54    0.17
   9  -5   9    1.89    0.25
  -9  -5  -9    2.29    0.26
   9   5   9    1.89    0.25
  -9   5  -9    1.99    0.24
   9   5   9    2.33    0.27
 -16  -6   9    8.81    0.45
  16  -6  -9    9.53    0.49
  16   6  -9    9.06    0.49
 -16   6   9    8.87    0.48
  14  -6  -9    1.49    0.22
 -14  -6   9    1.73    0.24
  14   6  -9    1.62    0.22
 -14   6   9    1.72    0.24
  12  -6  -9    0.52    0.15
 -12  -6   9    0.94    0.19
 -12   6   9    0.73    0.16
 -12   6   9    0.70    0.17
  12   6  -9    1.01    0.19
  10  -6  -9    3.51    0.28
 -10  -6   9    3.91    0.29
  10   6  -9    3.45    0.27
 -10   6   9    3.69    0.27
 -10   6   9    3.68    0.27
  -8  -6   9    4.26    0.30
   8  -6  -9    3.83    0.28
  -8   6   9    3.72    0.26
   8   6  -9    4.74    0.30
  -8   6   9    3.89    0.27
   6  -6  -9   13.29    0.50
  -6  -6   9   14.08    0.53
   6   6  -9   15.23    0.54
  -6   6   9   14.33    0.51
  -6   6   9   13.99    0.48
   4  -6  -9   27.55    0.77
  -4  -6   9   27.67    0.80
   4   6  -9   27.57    0.77
   4   6  -9   28.51    0.71
  -4   6   9   27.85    0.76
  -2  -6   9    0.74    0.16
   2  -6  -9    0.60    0.15
   2   6  -9    0.54    0.14
   2   6  -9    0.61    0.14
  -2   6   9    0.28    0.11
   0  -6  -9   12.76    0.49
   0  -6   9   10.72    0.47
   0   6  -9   11.46    0.46
   0   6   9   11.74    0.47
   0   6  -9   12.13    0.46
   2  -6   9    2.34    0.25
  -2  -6  -9    2.66    0.24
   2   6   9    1.98    0.21
  -2   6  -9    2.34    0.22
  -2   6  -9    2.04    0.24
   4  -6   9   22.40    0.74
   4  -6   9   21.81    0.71
  -4  -6  -9   22.05    0.71
  -4   6  -9   21.39    0.67
   4   6   9   22.65    0.70
  -4   6  -9   21.04    0.71
  -6  -6  -9   16.84    0.62
   6  -6   9   17.33    0.66
   6  -6   9   15.22    0.60
   6   6   9   15.70    0.59
  -6   6  -9   15.30    0.57
  -8  -6  -9    3.09    0.31
   8  -6   9    3.18    0.31
   8  -6   9    3.50    0.33
   8   6   9    2.97    0.29
   8   6   9    3.31    0.30
  -8   6  -9    3.54    0.32
  15  -7  -9    5.52    0.39
  13  -7  -9    0.25    0.15
 -13  -7   9   -0.11    0.12
 -13   7   9    0.09    0.13
 -13   7   9    0.07    0.12
  13   7  -9   -0.21    0.10
 -11  -7   9    2.41    0.25
  11  -7  -9    2.17    0.26
 -11   7   9    2.14    0.24
 -11   7   9    2.37    0.25
  11   7  -9    1.89    0.24
  -9  -7   9    0.16    0.13
   9  -7  -9   -0.06    0.10
   9   7  -9    0.08    0.12
  -9   7   9    0.04    0.11
  -9   7   9    0.15    0.12
  -7  -7   9    0.15    0.12
   7  -7  -9    0.46    0.14
   7   7  -9   -0.01    0.11
  -7   7   9    0.06    0.11
  -7   7   9    0.11    0.12
  -5  -7   9    1.57    0.21
   5  -7  -9    2.18    0.23
   5   7  -9    1.70    0.21
  -5   7   9    1.82    0.22
  -3  -7   9   17.56    0.64
   3  -7  -9   17.09    0.61
   3   7  -9   18.88    0.62
   3   7  -9   18.01    0.58
  -3   7   9   18.55    0.62
   1  -7  -9    1.23    0.19
  -1  -7   9    0.68    0.16
   1   7  -9    1.01    0.18
   1   7  -9    0.87    0.16
  -1   7   9    0.78    0.17
   1  -7   9    0.76    0.18
  -1  -7  -9    0.84    0.18
  -1   7  -9    0.65    0.17
  -1   7  -9    0.81    0.18
   1   7   9    0.90    0.18
   3  -7   9    5.21    0.37
  -3  -7  -9    5.14    0.35
  -3   7  -9    4.79    0.35
   3   7   9    5.41    0.34
  -5  -7  -9    0.88    0.19
   5  -7   9    1.06    0.22
  -5   7  -9    0.56    0.17
   5   7   9    1.19    0.21
   7  -7   9    1.81    0.26
   7   7   9    1.60    0.23
 -12  -8   9    5.68    0.39
  12  -8  -9    5.22    0.37
  12   8  -9    5.81    0.41
 -12   8   9    6.15    0.39
 -12   8   9    5.45    0.38
  10  -8  -9    0.01    0.11
  10  -8  -9   -0.02    0.14
 -10  -8   9    0.01    0.14
 -10   8   9   -0.08    0.12
  10   8  -9   -0.11    0.11
 -10   8   9   -0.08    0.11
   8  -8  -9    3.63    0.31
  -8  -8   9    3.83    0.33
   8   8  -9    3.68    0.32
  -8   8   9    4.09    0.32
  -6  -8   9    0.00    0.12
   6  -8  -9    0.11    0.13
  -6   8   9    0.01    0.10
   6   8  -9   -0.01    0.11
   4  -8  -9    0.12    0.12
  -4  -8   9   -0.02    0.11
   4   8  -9    0.20    0.12
  -4   8   9    0.14    0.12
  -2  -8   9   -0.18    0.10
   2  -8  -9    0.07    0.11
   2   8  -9    0.02    0.11
   2   8  -9    0.06    0.13
  -2   8   9    0.04    0.11
   0  -8   9    2.68    0.28
   0  -8  -9    2.69    0.27
   0   8   9    2.83    0.27
   0   8  -9    2.04    0.24
   2  -8   9    0.14    0.14
  -2  -8  -9   -0.05    0.11
  -2   8  -9   -0.05    0.13
   2   8   9    0.04    0.11
   4   8   9   12.35    0.55
  -4   8  -9   12.55    0.58
  -9  -9   9    4.89    0.37
   9   9  -9    4.76    0.37
   7  -9  -9    0.29    0.16
  -7  -9   9    0.37    0.17
   7   9  -9    0.42    0.17
  -5  -9   9    3.59    0.32
   5  -9  -9    4.54    0.35
  -5   9   9    4.04    0.33
  -3  -9   9    0.26    0.16
   3  -9  -9    0.03    0.14
  -3   9   9    0.11    0.12
  -1   9  -9    2.77    0.29
  20   0 -10    1.67    0.24
 -20   0  10    2.28    0.28
  18   0 -10    2.36    0.26
 -18   0  10    2.61    0.26
 -16   0  10    9.41    0.44
  16   0 -10    8.52    0.41
 -14   0  10   85.58    1.81
  14   0 -10   90.77    1.76
  14   0 -10   95.01    1.74
  12   0 -10  404.51    6.38
  12   0 -10  402.87    6.48
 -12   0  10  394.04    6.65
  10   0 -10   35.41    0.79
 -10   0  10   33.77    0.85
  10   0 -10   34.07    0.78
  -8   0  10    6.73    0.31
   8   0 -10    6.52    0.27
  -8   0  10    6.57    0.22
   8   0 -10    7.50    0.29
  -6   0  10    2.82    0.20
   6   0 -10    2.80    0.17
   6   0 -10    2.66    0.19
  -6   0  10    2.84    0.16
   4   0 -10    6.23    0.24
   4   0 -10    6.73    0.28
  -4   0  10    6.44    0.26
  -4   0  10    6.28    0.27
   2   0 -10   36.78    0.72
  -2   0  10   35.46    0.77
   2   0 -10   36.47    0.82
  -2   0  10   36.06    0.79
   0   0  10  127.47    2.20
   0   0 -10  126.23    2.08
   0   0  10  127.34    2.17
   0   0 -10  123.58    2.26
   2   0  10    4.10    0.25
  -2   0 -10    3.41    0.24
   4   0  10   15.66    0.52
  -4   0 -10   15.65    0.54
   6   0  10   38.44    0.96
  -6   0 -10   38.31    0.99
  -8   0 -10   20.16    0.70
   8   0  10   22.21    0.70
 -10   0 -10    0.40    0.15
  10   0  10    0.36    0.14
 -21  -1  10   -0.13    0.14
 -19  -1  10    5.77    0.38
  19  -1 -10    5.34    0.36
  19   1 -10    6.55    0.40
 -19   1  10    5.28    0.37
 -17  -1  10    0.25    0.13
  17  -1 -10    0.43    0.14
 -17   1  10    0.23    0.13
  17   1 -10    0.28    0.13
  17   1 -10    0.50    0.15
  15  -1 -10    0.49    0.14
 -15  -1  10    0.56    0.15
 -15   1  10    0.58    0.15
  15   1 -10    0.43    0.13
  15   1 -10    0.38    0.14
 -13  -1  10    6.18    0.34
  13  -1 -10    6.39    0.33
 -13   1  10    6.01    0.34
  13   1 -10    5.75    0.31
  13   1 -10    5.70    0.31
 -11  -1  10   17.59    0.56
  11  -1 -10   17.40    0.47
  11  -1 -10   17.51    0.53
 -11   1  10   16.77    0.55
  11   1 -10   16.49    0.51
  11   1 -10   18.32    0.52
  -9  -1  10   23.98    0.65
   9  -1 -10   22.06    0.55
   9  -1 -10   21.91    0.58
   9   1 -10   22.61    0.56
  -9   1  10   22.45    0.50
   9   1 -10   20.82    0.59
  -9   1  10   21.90    0.62
   7  -1 -10    0.20    0.08
   7  -1 -10    0.02    0.06
  -7  -1  10    0.04    0.05
  -7  -1  10    0.05    0.08
   7   1 -10    0.13    0.07
  -7   1  10    0.07    0.06
  -7   1  10   -0.04    0.06
   7   1 -10    0.13    0.08
   5  -1 -10   15.22    0.42
  -5  -1  10   15.47    0.40
  -5  -1  10   15.24    0.47
   5  -1 -10   15.66    0.43
  -5   1  10   15.50    0.45
   5   1 -10   15.63    0.39
   5   1 -10   15.17    0.46
  -5   1  10   15.40    0.42
  -3  -1  10   18.80    0.49
  -3  -1  10   19.03    0.52
   3  -1 -10   19.40    0.49
   3  -1 -10   19.39    0.51
  -3   1  10   19.88    0.49
  -3   1  10   19.24    0.51
   3   1 -10   19.30    0.43
   3   1 -10   19.34    0.54
  -1  -1  10    0.88    0.13
   1  -1 -10    0.43    0.10
  -1  -1  10    0.41    0.10
   1  -1 -10    0.43    0.09
  -1   1  10    0.54    0.11
   1   1 -10    0.63    0.13
  -1   1  10    0.53    0.09
   1  -1  10   17.61    0.48
  -1  -1 -10   17.14    0.46
   1  -1  10   16.40    0.51
  -1  -1 -10   16.25    0.51
   1   1  10   16.65    0.51
  -1   1 -10   16.98    0.53
  -3  -1 -10    4.24    0.22
   3  -1  10    4.03    0.25
  -3  -1 -10    3.93    0.26
   3   1  10    4.06    0.26
  -5  -1 -10    0.03    0.10
   5  -1  10   -0.04    0.08
  -5   1 -10    0.11    0.10
   5   1  10    0.06    0.09
   7  -1  10    0.02    0.11
  -7  -1 -10    0.08    0.10
   7   1  10    0.03    0.10
  -7   1 -10   -0.08    0.10
  -9  -1 -10    1.39    0.21
   9  -1  10    1.34    0.22
  -9   1 -10    1.58    0.23
   9   1  10    1.25    0.21
 -11  -1 -10   -0.07    0.12
  11  -1  10    0.21    0.14
 -11   1 -10    0.14    0.15
  11   1  10   -0.11    0.11
  20  -2 -10    2.85    0.29
 -20  -2  10    2.69    0.29
  20   2 -10    2.55    0.30
  20   2 -10    2.32    0.27
 -20   2  10    2.79    0.30
 -18  -2  10   14.94    0.60
  18  -2 -10   15.12    0.60
  18   2 -10   16.21    0.61
  18   2 -10   15.24    0.60
 -18   2  10   14.72    0.60
 -16  -2  10    5.61    0.35
  16  -2 -10    6.00    0.36
  16   2 -10    5.73    0.34
  16   2 -10    5.46    0.33
 -16   2  10    6.37    0.38
  14  -2 -10   19.22    0.62
 -14  -2  10   19.29    0.64
  14   2 -10   19.87    0.61
  14   2 -10   20.61    0.64
 -14   2  10   19.26    0.64
  12  -2 -10   30.43    0.79
 -12  -2  10   30.20    0.82
  12   2 -10   29.99    0.79
  12   2 -10   30.57    0.75
 -12   2  10   30.18    0.81
  10  -2 -10    5.27    0.28
 -10  -2  10    4.56    0.29
  10   2 -10    4.59    0.24
  10   2 -10    4.62    0.27
 -10   2  10    4.33    0.26
   8  -2 -10   42.25    0.84
   8  -2 -10   43.12    0.93
  -8  -2  10   42.17    0.98
  -8   2  10   43.25    0.96
   8   2 -10   43.74    0.86
  -8   2  10   42.46    0.86
   8   2 -10   42.41    0.96
  -6  -2  10   77.69    1.35
  -6  -2  10   77.70    1.52
   6  -2 -10   77.52    1.40
   6  -2 -10   76.96    1.44
   6   2 -10   77.66    1.51
  -6   2  10   77.63    1.41
   6   2 -10   77.27    1.34
  -6   2  10   77.89    1.48
  -4  -2  10   21.62    0.52
  -4  -2  10   22.13    0.59
   4  -2 -10   21.46    0.53
   4  -2 -10   20.87    0.55
  -4   2  10   21.69    0.54
  -4   2  10   21.39    0.55
   4   2 -10   21.46    0.59
  -2  -2  10    0.01    0.07
  -2  -2  10   -0.09    0.06
   2  -2 -10    0.06    0.07
   2  -2 -10    0.04    0.07
   2   2 -10    0.05    0.08
  -2   2  10    0.08    0.07
  -2   2  10    0.16    0.08
   0  -2  10   42.62    0.94
   0  -2 -10   44.66    0.95
   0  -2  10   42.84    0.93
   0  -2 -10   42.96    0.91
   0   2 -10   42.94    0.98
   0   2  10   42.69    0.95
   2  -2  10    0.17    0.09
   2  -2  10    0.04    0.08
  -2  -2 -10    0.08    0.08
  -2  -2 -10   -0.05    0.07
  -2   2 -10    0.01    0.08
   2   2  10    0.19    0.10
  -4  -2 -10   15.85    0.54
   4  -2  10   15.13    0.53
  -4  -2 -10   15.55    0.48
   4   2  10   15.97    0.53
  -4   2 -10   15.09    0.54
  -6  -2 -10   14.31    0.48
  -6  -2 -10   14.40    0.54
   6  -2  10   13.17    0.51
   6   2  10   13.60    0.52
  -6   2 -10   13.18    0.52
  -8  -2 -10    2.36    0.25
   8  -2  10    2.74    0.26
   8   2  10    2.64    0.24
  -8   2 -10    2.49    0.25
 -10  -2 -10    2.62    0.28
  10  -2  10    2.54    0.26
  10   2  10    2.93    0.28
 -10   2 -10    2.72    0.28
  19  -3 -10    2.74    0.28
 -19  -3  10    2.72    0.28
 -19  -3  10    2.99    0.30
 -19   3  10    3.17    0.31
  19   3 -10    2.91    0.30
  19   3 -10    2.95    0.29
 -17  -3  10    6.49    0.38
  17  -3 -10    6.12    0.38
 -17   3  10    6.42    0.40
  17   3 -10    6.43    0.37
  17   3 -10    6.19    0.38
 -15  -3  10    5.90    0.36
  15  -3 -10    6.88    0.37
  15   3 -10    7.05    0.38
  15   3 -10    7.27    0.37
 -15   3  10    6.30    0.37
 -13  -3  10    2.36    0.24
  13  -3 -10    2.31    0.23
  13   3 -10    2.45    0.23
 -13   3  10    1.99    0.22
  13   3 -10    2.21    0.21
  11  -3 -10    0.08    0.09
 -11  -3  10    0.07    0.10
  11   3 -10    0.05    0.09
  11   3 -10    0.18    0.09
 -11   3  10    0.11    0.10
  -9  -3  10    5.98    0.33
   9  -3 -10    6.12    0.30
  -9   3  10    6.23    0.31
   9   3 -10    6.29    0.27
  -9   3  10    6.44    0.28
   7  -3 -10    0.45    0.11
  -7  -3  10    0.46    0.13
  -7   3  10    0.30    0.09
  -7   3  10    0.30    0.10
   7   3 -10    0.33    0.11
  -5  -3  10   15.29    0.49
   5  -3 -10   14.21    0.45
  -5  -3  10   14.68    0.40
  -5   3  10   14.21    0.44
   5   3 -10   13.94    0.48
  -5   3  10   14.21    0.43
  -3  -3  10    0.53    0.11
  -3  -3  10    0.38    0.12
   3  -3 -10    0.48    0.11
   3  -3 -10    0.53    0.10
   3   3 -10    0.40    0.11
  -3   3  10    0.61    0.12
  -1  -3  10   21.47    0.61
   1  -3 -10   22.66    0.58
  -1  -3  10   22.19    0.59
   1  -3 -10   22.54    0.60
   1   3 -10   22.23    0.63
  -1   3  10   21.03    0.60
  -1  -3 -10    0.28    0.11
   1  -3  10    0.20    0.11
   1  -3  10    0.27    0.11
  -1  -3 -10    0.38    0.11
  -1   3 -10    0.20    0.10
   1   3  10    0.41    0.12
  -3  -3 -10    9.03    0.37
   3  -3  10    9.30    0.40
  -3  -3 -10    9.27    0.39
   3  -3  10    9.41    0.38
  -3   3 -10    8.90    0.40
   3   3  10    8.54    0.38
  -5  -3 -10   14.20    0.53
  -5  -3 -10   14.67    0.50
   5  -3  10   14.25    0.53
   5   3  10   13.83    0.51
  -5   3 -10   13.57    0.53
   7  -3  10    2.80    0.25
  -7  -3 -10    3.49    0.26
  -7  -3 -10    3.34    0.28
   7   3  10    3.61    0.28
  -7   3 -10    3.42    0.28
   9  -3  10    0.74    0.18
  -9  -3 -10    0.87    0.19
   9   3  10    0.90    0.19
  -9   3 -10    0.85    0.19
  11   3  10   18.05    0.67
 -11   3 -10   16.89    0.68
 -18  -4  10   10.85    0.52
 -18  -4  10    9.78    0.47
  18  -4 -10   11.74    0.54
  18   4 -10   11.51    0.54
 -18   4  10   10.11    0.52
 -16  -4  10    0.25    0.13
 -16  -4  10   -0.08    0.11
  16  -4 -10   -0.12    0.10
 -16   4  10    0.17    0.13
  16   4 -10   -0.03    0.12
  14  -4 -10    0.54    0.15
 -14  -4  10    1.04    0.20
 -14  -4  10    0.87    0.16
 -14   4  10    0.59    0.16
  14   4 -10    0.86    0.18
 -12  -4  10    0.51    0.15
 -12  -4  10    0.27    0.12
  12  -4 -10    0.67    0.15
 -12   4  10    0.56    0.15
  12   4 -10    0.64    0.15
  10  -4 -10   -0.09    0.08
 -10  -4  10    0.19    0.11
  10   4 -10    0.17    0.10
 -10   4  10    0.33    0.12
 -10   4  10    0.04    0.09
   8  -4 -10   13.54    0.47
  -8  -4  10   12.98    0.49
  -8   4  10   14.17    0.45
   8   4 -10   13.69    0.50
  -8   4  10   13.68    0.47
   6  -4 -10    4.42    0.26
  -6  -4  10    4.32    0.27
  -6   4  10    4.10    0.24
   6   4 -10    4.68    0.28
  -6   4  10    4.41    0.24
   4  -4 -10   -0.07    0.08
  -4  -4  10   -0.02    0.09
  -4  -4  10   -0.01    0.07
  -4   4  10    0.18    0.09
   4   4 -10   -0.08    0.07
  -2  -4  10    1.78    0.17
  -2  -4  10    1.47    0.19
   2  -4 -10    1.45    0.19
  -2   4  10    1.33    0.16
   2   4 -10    1.71    0.18
   0  -4  10   36.70    0.87
   0  -4  10   37.16    0.91
   0  -4 -10   36.58    0.88
   0  -4 -10   38.07    0.85
   0   4  10   36.29    0.89
   0   4 -10   36.24    0.91
  -2  -4 -10   10.98    0.43
   2  -4  10   11.16    0.44
   2  -4  10   11.49    0.45
  -2  -4 -10   12.35    0.44
  -2   4 -10   11.72    0.46
   2   4  10   11.33    0.44
   4  -4  10    0.15    0.11
   4  -4  10    0.25    0.12
  -4  -4 -10    0.18    0.12
  -4  -4 -10    0.22    0.11
  -4   4 -10    0.01    0.10
   4   4  10    0.00    0.10
   6  -4  10    4.74    0.32
  -6  -4 -10    4.71    0.32
  -6  -4 -10    4.64    0.31
   6   4  10    4.03    0.30
  -6   4 -10    3.93    0.29
   8  -4  10    0.88    0.18
  -8  -4 -10    0.61    0.17
  -8  -4 -10    0.55    0.16
   8   4  10    0.76    0.18
  -8   4 -10    0.84    0.18
 -10  -4 -10    0.17    0.15
  10   4  10    0.39    0.16
 -10   4 -10    0.49    0.18
  17  -5 -10    0.36    0.16
 -17  -5  10    0.44    0.17
 -17  -5  10    0.52    0.18
  17   5 -10    0.52    0.17
 -17   5  10    0.15    0.15
 -15  -5  10    0.36    0.14
 -15  -5  10    0.30    0.14
  15  -5 -10    0.62    0.17
 -15   5  10    0.10    0.13
  15   5 -10    0.43    0.14
  13  -5 -10    3.27    0.28
 -13  -5  10    4.04    0.30
 -13   5  10    3.77    0.29
  13   5 -10    3.67    0.29
  11  -5 -10    3.06    0.26
 -11  -5  10    3.06    0.26
 -11   5  10    3.54    0.28
 -11   5  10    3.68    0.25
  11   5 -10    2.91    0.26
   9  -5 -10    2.10    0.21
  -9  -5  10    2.55    0.24
  -9   5  10    2.08    0.20
  -9   5  10    2.36    0.20
   9   5 -10    2.16    0.23
   7  -5 -10    7.02    0.35
  -7  -5  10    7.63    0.38
   7   5 -10    7.84    0.38
  -7   5  10    6.72    0.33
  -7   5  10    7.83    0.35
   5  -5 -10    0.63    0.15
  -5  -5  10    0.70    0.15
  -5   5  10    0.34    0.11
   5   5 -10    0.59    0.14
   3  -5 -10    3.61    0.26
  -3  -5  10    4.02    0.28
  -3  -5  10    3.72    0.24
  -3   5  10    4.04    0.27
   3   5 -10    3.54    0.26
  -1  -5  10    1.44    0.19
   1  -5 -10    1.63    0.19
  -1  -5  10    1.50    0.18
  -1   5  10    1.60    0.19
   1   5 -10    1.49    0.19
   1  -5  10    8.47    0.38
   1  -5  10    8.35    0.40
  -1  -5 -10    8.17    0.39
   1   5  10    8.75    0.40
  -1   5 -10    8.28    0.38
   3  -5  10    0.01    0.10
   3  -5  10    0.04    0.11
  -3  -5 -10    0.00    0.10
  -3  -5 -10    0.08    0.11
   3   5  10    0.08    0.10
  -3   5 -10    0.14    0.11
  -5  -5 -10    0.02    0.12
   5  -5  10    0.12    0.12
   5  -5  10   -0.04    0.11
  -5  -5 -10   -0.01    0.10
  -5   5 -10    0.02    0.11
   5   5  10    0.00    0.11
  -7  -5 -10    0.57    0.17
   7  -5  10    0.68    0.18
  -7  -5 -10    0.31    0.15
  -7   5 -10    0.63    0.17
   7   5  10    0.73    0.18
  -9  -5 -10    0.39    0.16
  -9  -5 -10    0.42    0.16
   9   5  10    0.67    0.19
  -9   5 -10    0.61    0.18
 -16  -6  10    0.09    0.15
  16  -6 -10    0.10    0.13
 -16   6  10    0.11    0.14
  16   6 -10    0.09    0.14
  14  -6 -10    2.39    0.26
 -14  -6  10    2.08    0.25
  14   6 -10    2.09    0.25
 -14   6  10    1.96    0.25
  12  -6 -10    0.98    0.20
 -12  -6  10    1.46    0.23
 -12   6  10    1.15    0.19
  12   6 -10    1.09    0.20
 -12   6  10    1.40    0.21
 -10  -6  10    0.38    0.14
  10  -6 -10    0.06    0.10
 -10   6  10    0.07    0.10
 -10   6  10    0.12    0.11
  10   6 -10    0.09    0.12
   8  -6 -10    0.19    0.12
  -8  -6  10    0.07    0.11
   8   6 -10    0.25    0.12
  -8   6  10    0.12    0.10
  -8   6  10    0.11    0.10
   6  -6 -10    0.42    0.14
  -6  -6  10    0.66    0.16
  -6   6  10    0.41    0.13
   6   6 -10    0.69    0.16
   4  -6 -10    0.34    0.12
  -4  -6  10    0.47    0.14
  -4   6  10    0.34    0.13
   4   6 -10    0.39    0.13
  -2  -6  10   18.62    0.65
   2  -6 -10   20.68    0.65
   2   6 -10   19.04    0.59
   2   6 -10   18.88    0.62
  -2   6  10   18.83    0.63
   0  -6  10    2.92    0.26
   0  -6 -10    3.07    0.26
   0   6  10    3.76    0.28
   0   6 -10    3.37    0.26
   0   6 -10    3.36    0.27
  -2  -6 -10   -0.02    0.11
   2  -6  10   -0.04    0.12
   2  -6  10    0.03    0.11
   2   6  10   -0.05    0.09
  -2   6 -10   -0.09    0.09
   4  -6  10    0.47    0.17
   4  -6  10    0.65    0.17
  -4  -6 -10    0.53    0.16
  -4   6 -10    0.78    0.17
   4   6  10    0.89    0.19
  -6  -6 -10    0.29    0.15
   6  -6  10    0.34    0.16
   6  -6  10    0.08    0.16
  -6   6 -10    0.24    0.14
   6   6  10    0.10    0.13
  -8  -6 -10    0.68    0.19
 -15  -7  10    0.01    0.15
 -13  -7  10    3.47    0.32
  13  -7 -10    3.06    0.30
  13   7 -10    3.36    0.31
 -13   7  10    3.01    0.28
 -13   7  10    3.34    0.31
 -11  -7  10    0.10    0.14
  11  -7 -10    0.16    0.13
  11   7 -10    0.07    0.13
 -11   7  10    0.12    0.13
 -11   7  10    0.10    0.13
  -9  -7  10    2.86    0.27
   9  -7 -10    2.90    0.26
  -9   7  10    3.99    0.30
  -9   7  10    3.40    0.28
   9   7 -10    3.53    0.29
  -7  -7  10    0.15    0.12
   7  -7 -10    0.34    0.14
   7   7 -10    0.36    0.15
  -7   7  10   -0.06    0.10
   5  -7 -10    1.61    0.22
  -5  -7  10    1.62    0.21
   5   7 -10    1.75    0.21
  -5   7  10    1.48    0.20
   3  -7 -10   11.40    0.50
  -3  -7  10   11.73    0.52
   3   7 -10   12.34    0.51
  -3   7  10   11.35    0.49
  -1  -7  10    0.15    0.13
   1  -7 -10    0.09    0.12
   1   7 -10    0.18    0.12
  -1   7  10    0.07    0.11
   1   7 -10    0.19    0.13
   1  -7  10    5.62    0.38
  -1  -7 -10    4.44    0.33
  -1   7 -10    4.71    0.34
   1   7  10    4.45    0.32
  -1   7 -10    5.32    0.34
  -3  -7 -10    0.12    0.13
   3  -7  10    0.24    0.15
  -3   7 -10    0.09    0.12
   3   7  10    0.01    0.10
  -3   7 -10    0.10    0.14
   5  -7  10    0.01    0.14
  -5  -7 -10   -0.16    0.10
   5   7  10    0.15    0.15
  -5   7 -10    0.18    0.15
 -12  -8  10   11.77    0.56
 -12   8  10   12.43    0.55
 -12   8  10   11.27    0.55
  10  -8 -10    4.31    0.33
 -10  -8  10    4.87    0.37
 -10   8  10    4.29    0.33
 -10   8  10    4.62    0.34
  10   8 -10    3.69    0.34
  -8  -8  10    4.00    0.33
   8  -8 -10    3.67    0.32
   8   8 -10    3.73    0.32
  -8   8  10    4.21    0.31
   6  -8 -10    0.14    0.14
  -6  -8  10    0.14    0.15
  -6   8  10    0.18    0.13
   6   8 -10    0.36    0.14
   4  -8 -10    0.04    0.12
  -4  -8  10    0.24    0.14
  -4   8  10    0.05    0.12
   4   8 -10    0.15    0.13
   2  -8 -10    3.56    0.30
  -2  -8  10    4.23    0.34
  -2   8  10    3.42    0.30
   2   8 -10    3.57    0.30
   0  -8  10    2.28    0.28
   0  -8 -10    2.29    0.27
   0   8 -10    2.34    0.27
   0   8  10    1.78    0.23
  -2   8 -10    1.40    0.24
   7   9 -10   -0.03    0.13
   5   9 -10    0.11    0.14
  20   0 -11   -0.04    0.12
 -20   0  11   -0.01    0.14
 -18   0  11    0.00    0.10
  18   0 -11   -0.15    0.10
 -16   0  11   -0.02    0.10
  16   0 -11   -0.17    0.08
  14   0 -11   -0.01    0.09
 -14   0  11    0.10    0.11
  14   0 -11    0.03    0.09
  12   0 -11   -0.02    0.09
 -12   0  11    0.01    0.10
  12   0 -11    0.04    0.09
  10   0 -11    0.01    0.07
  10   0 -11    0.06    0.08
 -10   0  11    0.06    0.09
   8   0 -11    0.05    0.07
   8   0 -11    0.04    0.07
  -8   0  11    0.07    0.09
   6   0 -11    0.03    0.07
  -6   0  11    0.02    0.06
  -6   0  11    0.00    0.07
   6   0 -11    0.04    0.07
  -4   0  11    0.01    0.07
   4   0 -11   -0.01    0.06
  -4   0  11   -0.03    0.07
   4   0 -11    0.02    0.08
   2   0 -11    0.01    0.08
  -2   0  11    0.03    0.08
   2   0 -11   -0.06    0.06
  -2   0  11    0.01    0.07
   0   0 -11    0.16    0.09
   0   0  11    0.17    0.09
   2   0  11    0.07    0.09
  -2   0 -11    0.01    0.08
   4   0  11    0.06    0.09
  -4   0 -11    0.10    0.10
  -6   0 -11   -0.04    0.09
   6   0  11   -0.05    0.10
  -8   0 -11    0.03    0.11
   8   0  11    0.06    0.12
 -10   0 -11   -0.05    0.12
  10   0  11    0.01    0.13
 -19  -1  11    0.68    0.19
  19  -1 -11    0.93    0.19
  19   1 -11    0.69    0.18
 -19   1  11    0.55    0.17
 -17  -1  11    4.23    0.32
  17  -1 -11    3.70    0.29
  17   1 -11    4.42    0.32
  17   1 -11    4.55    0.32
 -17   1  11    4.77    0.34
  15  -1 -11   24.63    0.73
 -15  -1  11   22.53    0.73
 -15   1  11   24.62    0.75
  15   1 -11   23.19    0.70
  15   1 -11   24.69    0.71
  13  -1 -11    4.98    0.29
 -13  -1  11    4.65    0.30
  13   1 -11    4.95    0.29
  13   1 -11    5.37    0.29
 -13   1  11    4.57    0.31
  11  -1 -11   10.41    0.41
 -11  -1  11   10.94    0.44
  11  -1 -11   10.59    0.37
  11   1 -11   11.65    0.42
  11   1 -11   11.46    0.40
 -11   1  11   10.84    0.44
   9  -1 -11    2.08    0.18
  -9  -1  11    2.19    0.21
   9  -1 -11    2.21    0.17
   9   1 -11    2.12    0.20
  -9   1  11    1.91    0.19
   9   1 -11    2.09    0.17
  -7  -1  11    8.97    0.29
   7  -1 -11    9.18    0.34
   7  -1 -11    9.47    0.34
  -7  -1  11    9.51    0.38
  -7   1  11    9.12    0.31
   7   1 -11    9.21    0.37
   7   1 -11    9.35    0.31
  -7   1  11    9.11    0.36
   5  -1 -11    3.69    0.21
  -5  -1  11    4.27    0.21
   5  -1 -11    4.12    0.22
  -5  -1  11    3.84    0.24
  -5   1  11    3.99    0.21
   5   1 -11    3.73    0.18
  -5   1  11    3.88    0.22
   5   1 -11    3.60    0.24
   3  -1 -11   58.90    1.19
   3  -1 -11   59.13    1.13
  -3  -1  11   57.35    1.18
  -3  -1  11   58.47    1.14
   3   1 -11   58.36    1.22
  -3   1  11   59.68    1.15
  -3   1  11   58.16    1.16
  -1  -1  11    9.81    0.37
   1  -1 -11    9.68    0.38
  -1  -1  11    9.19    0.34
   1  -1 -11    9.46    0.33
   1   1 -11    9.32    0.38
  -1   1  11    9.18    0.36
  -1  -1 -11   14.22    0.49
   1  -1  11   14.22    0.48
  -1  -1 -11   14.98    0.43
   1   1  11   15.00    0.50
  -1   1 -11   14.22    0.51
  -3  -1 -11    0.05    0.09
   3  -1  11    0.14    0.10
   3   1  11    0.00    0.07
  -3   1 -11   -0.01    0.09
   5  -1  11    5.94    0.33
  -5  -1 -11    5.31    0.33
   5   1  11    6.17    0.34
  -5   1 -11    5.99    0.35
   7  -1  11    3.54    0.28
  -7  -1 -11    2.41    0.25
   7   1  11    3.19    0.27
  -7   1 -11    3.41    0.30
  -9  -1 -11   -0.03    0.11
   9  -1  11    0.06    0.12
   9   1  11   -0.07    0.10
  -9   1 -11   -0.08    0.10
 -20  -2  11    2.77    0.29
  20   2 -11    2.81    0.30
  20   2 -11    2.72    0.29
 -18  -2  11    5.55    0.38
  18  -2 -11    5.53    0.36
 -18   2  11    5.95    0.39
  18   2 -11    5.57    0.37
  18   2 -11    5.03    0.35
  16  -2 -11    7.26    0.40
 -16  -2  11    8.48    0.44
  16   2 -11    7.99    0.41
  16   2 -11    7.56    0.39
 -16   2  11    7.78    0.41
  14  -2 -11   24.00    0.72
 -14   2  11   23.86    0.74
  14   2 -11   24.42    0.72
  14   2 -11   23.55    0.68
 -12  -2  11    4.53    0.29
  12  -2 -11    4.35    0.29
  12   2 -11    4.36    0.25
 -12   2  11    4.34    0.28
  12   2 -11    4.63    0.28
 -10  -2  11    0.54    0.14
  10  -2 -11    0.51    0.13
 -10   2  11    0.68    0.15
  10   2 -11    0.39    0.12
  10   2 -11    0.61    0.12
  -8  -2  11   11.84    0.45
   8  -2 -11   12.42    0.42
  -8   2  11   12.60    0.44
   8   2 -11   12.80    0.38
  -8   2  11   12.58    0.39
   8   2 -11   12.04    0.44
  -6  -2  11    9.72    0.31
   6  -2 -11    9.38    0.36
   6  -2 -11    9.84    0.33
  -6  -2  11    9.15    0.38
   6   2 -11    8.93    0.37
  -6   2  11    9.75    0.36
  -6   2  11    9.58    0.34
   4  -2 -11   21.82    0.58
  -4  -2  11   21.88    0.61
  -4  -2  11   22.70    0.56
   4  -2 -11   23.01    0.58
  -4   2  11   21.64    0.58
   4   2 -11   22.50    0.63
  -4   2  11   23.19    0.57
  -2  -2  11   16.21    0.50
   2  -2 -11   15.84    0.48
   2  -2 -11   16.76    0.48
  -2  -2  11   15.97    0.48
  -2   2  11   15.88    0.49
   2   2 -11   15.52    0.52
   0  -2  11   58.86    1.20
   0  -2  11   57.57    1.19
   0  -2 -11   58.07    1.15
   0  -2 -11   58.03    1.20
   0   2  11   56.32    1.20
   0   2 -11   54.67    1.23
  -2  -2 -11    4.50    0.25
   2  -2  11    4.59    0.26
  -2  -2 -11    4.63    0.28
   2  -2  11    4.35    0.27
  -2   2 -11    3.77    0.26
   2   2  11    4.28    0.28
  -4  -2 -11   30.12    0.83
  -4  -2 -11   29.85    0.74
   4  -2  11   28.83    0.80
  -4   2 -11   28.63    0.83
   4   2  11   29.48    0.81
   6  -2  11    9.95    0.46
  -6  -2 -11   10.64    0.48
   6   2  11   10.18    0.45
  -6   2 -11   10.14    0.47
   8  -2  11    1.61    0.21
  -8  -2 -11    1.09    0.20
   8   2  11    1.36    0.22
  -8   2 -11    1.35    0.21
  10   2  11    5.63    0.38
  19  -3 -11   -0.12    0.10
 -19  -3  11    0.06    0.14
 -19   3  11    0.07    0.14
  19   3 -11   -0.07    0.12
  19   3 -11    0.10    0.13
  17  -3 -11    0.31    0.15
 -17  -3  11   -0.04    0.13
  17   3 -11    0.07    0.12
 -17   3  11    0.15    0.14
  17   3 -11    0.35    0.14
 -15  -3  11   14.57    0.57
  15  -3 -11   13.41    0.54
  15   3 -11   14.23    0.56
  15   3 -11   13.64    0.51
 -15   3  11   13.06    0.55
  13  -3 -11    5.62    0.33
 -13  -3  11    6.10    0.36
  13   3 -11    6.24    0.32
 -13   3  11    5.92    0.35
  13   3 -11    6.51    0.36
 -11  -3  11    0.51    0.15
  11  -3 -11    0.34    0.12
 -11   3  11    0.35    0.13
  11   3 -11    0.55    0.14
  11   3 -11    0.46    0.12
  -9  -3  11   15.12    0.54
   9  -3 -11   16.10    0.52
   9   3 -11   15.17    0.53
  -9   3  11   14.81    0.51
  -9   3  11   15.71    0.47
  -7  -3  11    6.59    0.34
   7  -3 -11    6.81    0.32
   7   3 -11    7.08    0.34
  -7   3  11    7.04    0.32
  -7   3  11    6.94    0.30
  -5  -3  11    3.62    0.20
   5  -3 -11    4.33    0.25
  -5  -3  11    4.74    0.28
  -5   3  11    4.34    0.24
   5   3 -11    4.27    0.27
  -5   3  11    4.13    0.24
  -3  -3  11    0.05    0.10
  -3  -3  11   -0.14    0.06
   3  -3 -11   -0.08    0.07
   3  -3 -11   -0.02    0.07
   3   3 -11   -0.05    0.08
  -3   3  11    0.02    0.07
   1  -3 -11    0.13    0.10
  -1  -3  11    0.20    0.10
  -1  -3  11    0.29    0.10
   1  -3 -11    0.28    0.10
  -1   3  11    0.13    0.10
   1   3 -11    0.27    0.11
   1  -3  11    6.84    0.34
  -1  -3 -11    6.84    0.33
  -1  -3 -11    7.46    0.34
   1  -3  11    7.15    0.34
   1   3  11    7.10    0.35
  -1   3 -11    6.39    0.34
   3  -3  11    1.11    0.17
  -3  -3 -11    1.53    0.20
  -3  -3 -11    1.12    0.17
   3  -3  11    1.27    0.19
   3   3  11    1.35    0.18
  -3   3 -11    1.47    0.19
  -5  -3 -11    0.67    0.15
   5  -3  11    0.54    0.15
  -5  -3 -11    0.56    0.16
  -5   3 -11    0.52    0.14
   5   3  11    0.58    0.15
   7  -3  11    0.57    0.16
  -7  -3 -11    0.62    0.16
  -7   3 -11    0.63    0.17
   7   3  11    0.62    0.17
   9  -3  11    1.16    0.22
  -9  -3 -11    1.23    0.22
   9   3  11    1.06    0.21
  -9   3 -11    0.61    0.18
 -18  -4  11    0.04    0.14
  18  -4 -11    0.20    0.14
 -18  -4  11    0.05    0.13
  18   4 -11    0.03    0.14
 -18   4  11   -0.14    0.11
 -16  -4  11    2.59    0.27
  16  -4 -11    2.79    0.27
 -16  -4  11    2.60    0.25
  16   4 -11    3.07    0.30
 -16   4  11    2.85    0.27
  14  -4 -11    2.50    0.25
 -14  -4  11    1.99    0.21
 -14  -4  11    1.89    0.24
  14   4 -11    2.09    0.24
  14   4 -11    2.23    0.23
 -14   4  11    1.91    0.23
 -12  -4  11    1.30    0.21
  12  -4 -11    0.68    0.16
  12   4 -11    0.82    0.17
 -12   4  11    1.54    0.20
 -10  -4  11    2.50    0.25
  10  -4 -11    2.62    0.22
  10   4 -11    2.71    0.24
 -10   4  11    2.57    0.21
 -10   4  11    2.71    0.24
   8  -4 -11   21.46    0.64
  -8  -4  11   22.72    0.69
  -8   4  11   22.28    0.61
   8   4 -11   22.23    0.69
  -8   4  11   22.85    0.64
   6  -4 -11    1.62    0.18
  -6  -4  11    2.03    0.22
  -6   4  11    1.71    0.18
   6   4 -11    2.61    0.23
  -6   4  11    1.91    0.18
   4  -4 -11    0.38    0.11
  -4  -4  11    0.50    0.11
  -4  -4  11    0.20    0.12
   4   4 -11    0.33    0.12
  -4   4  11    0.46    0.12
  -2  -4  11    0.87    0.16
   2  -4 -11    0.54    0.14
  -2  -4  11    0.48    0.12
  -2   4  11    0.61    0.13
   2   4 -11    0.57    0.14
   0  -4 -11    1.32    0.17
   0  -4  11    0.67    0.14
   0  -4  11    0.91    0.16
   0  -4 -11    1.00    0.17
   0   4 -11    1.10    0.17
   0   4  11    0.84    0.16
  -2  -4 -11    0.70    0.15
   2  -4  11    0.62    0.15
  -2  -4 -11    0.58    0.14
   2  -4  11    0.59    0.15
   2   4  11    0.81    0.16
  -2   4 -11    0.80    0.16
  -4  -4 -11    1.75    0.21
   4  -4  11    2.16    0.24
   4  -4  11    1.74    0.22
  -4  -4 -11    1.77    0.20
   4   4  11    1.93    0.23
  -4   4 -11    1.87    0.22
  -6  -4 -11    6.18    0.38
  -6  -4 -11    6.32    0.37
   6  -4  11    6.35    0.38
   6   4  11    6.02    0.37
  -6   4 -11    6.58    0.39
  -8  -4 -11    0.12    0.13
   8  -4  11    0.21    0.13
  -8  -4 -11    0.18    0.14
   8   4  11    0.15    0.14
  -8   4 -11    0.00    0.11
  17  -5 -11    1.93    0.26
 -17  -5  11    2.25    0.28
 -17   5  11    1.43    0.25
  17   5 -11    1.86    0.25
 -15  -5  11    0.33    0.16
  15  -5 -11    0.33    0.14
 -15   5  11    0.52    0.17
  15   5 -11    0.29    0.14
  13  -5 -11    0.78    0.17
 -13  -5  11    0.52    0.17
  13   5 -11    0.70    0.18
 -13   5  11    0.71    0.17
 -11  -5  11    7.07    0.39
  11  -5 -11    6.52    0.36
 -11   5  11    6.01    0.36
 -11   5  11    6.98    0.34
  11   5 -11    6.12    0.36
  -9  -5  11    2.66    0.25
   9  -5 -11    2.84    0.24
  -9   5  11    2.92    0.24
   9   5 -11    3.19    0.27
  -9   5  11    3.31    0.24
   7  -5 -11    0.19    0.10
  -7  -5  11    0.27    0.13
   7   5 -11    0.19    0.12
  -7   5  11    0.05    0.10
  -7   5  11    0.17    0.10
   5  -5 -11    0.84    0.16
  -5  -5  11    0.84    0.17
  -5   5  11    0.75    0.15
   5   5 -11    0.82    0.16
  -3  -5  11    0.02    0.11
   3  -5 -11   -0.01    0.09
  -3  -5  11    0.00    0.08
  -3   5  11   -0.02    0.09
   3   5 -11   -0.01    0.09
  -1  -5  11    1.85    0.20
   1  -5 -11    2.46    0.23
  -1  -5  11    1.88    0.21
   1   5 -11    1.86    0.20
  -1   5  11    1.88    0.21
   1  -5  11    2.22    0.24
  -1  -5 -11    1.67    0.20
   1  -5  11    1.68    0.21
  -1   5 -11    1.83    0.21
   1   5  11    2.11    0.21
  -3  -5 -11    6.55    0.37
   3  -5  11    6.83    0.38
   3  -5  11    5.98    0.36
   3   5  11    6.56    0.36
  -3   5 -11    5.95    0.36
   5  -5  11    2.57    0.26
   5  -5  11    2.58    0.28
  -5  -5 -11    2.09    0.24
  -5  -5 -11    2.41    0.25
   5   5  11    2.54    0.26
  -5   5 -11    2.49    0.25
  -7  -5 -11    2.24    0.25
   7  -5  11    2.15    0.27
  -7  -5 -11    2.31    0.25
   7   5  11    2.15    0.26
  -7   5 -11    2.37    0.27
 -16  -6  11    0.41    0.18
  14  -6 -11    0.05    0.12
 -14  -6  11    0.18    0.15
 -14   6  11   -0.08    0.11
  14   6 -11    0.10    0.13
  12  -6 -11    0.43    0.15
 -12  -6  11    0.72    0.18
  12   6 -11    0.67    0.18
 -12   6  11    0.71    0.18
 -12   6  11    0.57    0.15
  10  -6 -11   -0.05    0.09
 -10  -6  11   -0.03    0.11
  10   6 -11    0.00    0.10
 -10   6  11   -0.07    0.08
 -10   6  11    0.00    0.11
   8  -6 -11    6.29    0.36
  -8  -6  11    5.68    0.36
  -8   6  11    5.30    0.31
   8   6 -11    5.53    0.35
   6  -6 -11    0.16    0.11
  -6  -6  11   -0.11    0.09
   6   6 -11    0.12    0.11
  -6   6  11   -0.09    0.08
  -4  -6  11    2.24    0.24
   4  -6 -11    1.96    0.22
   4   6 -11    1.75    0.22
  -4   6  11    1.96    0.21
   2  -6 -11    6.17    0.36
  -2  -6  11    5.70    0.36
   2   6 -11    6.07    0.36
  -2   6  11    6.36    0.36
   2   6 -11    5.71    0.33
   0  -6  11    0.44    0.16
   0  -6  11    0.51    0.15
   0  -6 -11    0.31    0.13
   0   6 -11    0.20    0.12
   0   6  11    0.41    0.13
  -2  -6 -11    1.08    0.20
   2  -6  11    1.01    0.20
   2  -6  11    1.33    0.20
  -2   6 -11    1.06    0.20
   2   6  11    1.14    0.20
   4  -6  11    0.22    0.14
  -4  -6 -11    0.22    0.14
   4  -6  11    0.36    0.16
   4   6  11    0.12    0.13
  -4   6 -11    0.33    0.14
   6  -6  11    1.78    0.27
  -6  -6 -11    1.54    0.25
   6   6  11    2.10    0.25
  -6   6 -11    1.48    0.23
 -13  -7  11    0.50    0.19
  13  -7 -11    0.55    0.17
 -13   7  11    0.47    0.17
  13   7 -11    0.57    0.18
 -11  -7  11    0.00    0.12
  11  -7 -11   -0.07    0.11
 -11   7  11   -0.01    0.13
  11   7 -11    0.17    0.14
 -11   7  11   -0.16    0.11
  -9  -7  11    0.31    0.15
   9  -7 -11    0.04    0.12
   9   7 -11    0.48    0.16
  -9   7  11    0.29    0.13
   7  -7 -11    5.52    0.35
  -7  -7  11    5.02    0.35
  -7   7  11    5.15    0.34
   7   7 -11    4.98    0.34
   5  -7 -11    1.92    0.24
  -5  -7  11    1.98    0.24
   5   7 -11    2.23    0.24
  -5   7  11    2.26    0.24
   3  -7 -11   -0.07    0.11
  -3  -7  11    0.00    0.11
   3   7 -11    0.01    0.10
  -3   7  11    0.11    0.11
  -1  -7  11   -0.06    0.11
   1  -7 -11    0.23    0.13
   1   7 -11    0.44    0.16
  -1   7  11    0.18    0.11
   1   7 -11    0.21    0.13
   1  -7  11    0.25    0.15
  -1  -7 -11   -0.12    0.11
   1   7  11    0.09    0.11
  -1   7 -11    0.20    0.15
  -1   7 -11    0.25    0.13
   3  -7  11    1.25    0.24
  -3  -7 -11    2.04    0.25
   3   7  11    1.64    0.24
  -3   7 -11    1.80    0.24
  -3   7 -11    1.47    0.24
 -12   8  11   16.54    0.66
 -12   8  11   16.70    0.64
 -10  -8  11    5.84    0.41
  10   8 -11    6.21    0.41
 -10   8  11    5.92    0.38
   8  -8 -11   -0.02    0.13
  -8  -8  11    0.07    0.13
  -8   8  11   -0.07    0.11
   8   8 -11   -0.01    0.12
  -6  -8  11    7.99    0.47
   6  -8 -11    7.26    0.42
   6   8 -11    8.16    0.45
  -6   8  11    7.33    0.42
   4  -8 -11    5.12    0.37
  -4  -8  11    4.84    0.36
  -4   8  11    5.34    0.36
   4   8 -11    5.41    0.37
  -2  -8  11    5.27    0.39
   2  -8 -11    5.29    0.37
  -2   8  11    5.74    0.39
   2   8 -11    5.82    0.38
   0   8 -11    2.60    0.29
  20   0 -12   12.84    0.57
 -20   0  12   12.52    0.59
  18   0 -12    2.22    0.25
 -18   0  12    2.04    0.25
 -16   0  12    1.41    0.22
  16   0 -12    1.33    0.20
 -14   0  12   37.66    1.00
  14   0 -12   37.07    0.93
  14   0 -12   36.94    0.90
 -12   0  12    1.96    0.22
  12   0 -12    2.32    0.20
  12   0 -12    2.19    0.20
  10   0 -12    5.10    0.26
 -10   0  12    5.00    0.30
  10   0 -12    4.69    0.27
   8   0 -12    3.15    0.23
  -8   0  12    2.62    0.23
   8   0 -12    3.04    0.20
  -6   0  12    0.16    0.10
   6   0 -12    0.00    0.07
  -6   0  12    0.09    0.07
   6   0 -12    0.06    0.09
  -4   0  12    0.06    0.07
  -4   0  12    0.15    0.09
   4   0 -12    0.15    0.08
   4   0 -12    0.16    0.09
  -2   0  12  215.08    3.56
   2   0 -12  214.62    3.67
  -2   0  12  212.46    3.61
   0   0 -12    9.16    0.40
   0   0  12    9.08    0.38
   2   0  12    1.15    0.17
  -2   0 -12    1.25    0.19
  -4   0 -12   -0.03    0.10
   4   0  12    0.02    0.09
   6   0  12    6.71    0.38
  -6   0 -12    6.33    0.39
   8   0  12    0.71    0.18
  -8   0 -12    1.34    0.23
 -19  -1  12    0.05    0.14
  19  -1 -12    0.08    0.13
  19   1 -12    0.00    0.11
 -19   1  12    0.16    0.15
  17  -1 -12    8.10    0.42
 -17  -1  12    7.33    0.42
  17   1 -12    7.88    0.41
 -17   1  12    8.13    0.44
  17   1 -12    7.71    0.40
  15  -1 -12    9.04    0.43
 -15  -1  12    9.94    0.47
  15   1 -12   10.43    0.44
 -15   1  12    9.49    0.45
  15   1 -12    9.15    0.42
 -13  -1  12    4.15    0.30
  13  -1 -12    3.68    0.27
 -13   1  12    3.98    0.29
  13   1 -12    4.32    0.28
  13   1 -12    4.62    0.28
  11  -1 -12   25.86    0.70
 -11  -1  12   27.21    0.77
  11   1 -12   24.87    0.70
  11   1 -12   26.49    0.67
 -11   1  12   25.70    0.74
   9  -1 -12   29.57    0.73
   9  -1 -12   29.60    0.70
  -9  -1  12   28.19    0.78
   9   1 -12   28.50    0.74
   9   1 -12   28.81    0.69
  -9   1  12   28.09    0.76
   7  -1 -12    0.04    0.08
  -7  -1  12   -0.12    0.07
   7  -1 -12    0.10    0.09
   7   1 -12    0.15    0.08
  -7   1  12    0.17    0.10
   7   1 -12    0.13    0.09
  -7   1  12    0.07    0.08
  -5  -1  12   25.70    0.68
   5  -1 -12   27.05    0.67
  -5  -1  12   25.38    0.62
   5  -1 -12   25.49    0.63
   5   1 -12   26.14    0.69
  -5   1  12   26.58    0.65
  -5   1  12   24.44    0.65
   3  -1 -12    1.93    0.17
  -3  -1  12    2.16    0.19
   3  -1 -12    1.74    0.18
  -3  -1  12    1.97    0.17
  -3   1  12    2.14    0.19
   3   1 -12    2.06    0.20
  -3   1  12    1.78    0.17
  -1  -1  12    6.94    0.33
   1  -1 -12    6.64    0.32
   1  -1 -12    7.38    0.30
  -1  -1  12    6.99    0.31
  -1   1  12    7.21    0.34
   1   1 -12    6.81    0.34
  -1  -1 -12    1.24    0.18
   1  -1  12    1.40    0.17
  -1   1 -12    1.35    0.19
   1   1  12    1.83    0.19
   3  -1  12    0.71    0.15
  -3  -1 -12    0.74    0.16
  -3   1 -12    0.60    0.15
   3   1  12    0.71    0.15
  -5  -1 -12    0.67    0.17
   5  -1  12    0.45    0.14
  -5   1 -12    0.62    0.17
   5   1  12    0.54    0.15
  -7  -1 -12    0.31    0.14
   7  -1  12    0.28    0.13
   7   1  12    0.39    0.15
  -7   1 -12    0.68    0.18
 -20  -2  12    1.93    0.28
 -18  -2  12    5.99    0.40
  18  -2 -12    6.13    0.39
  18   2 -12    5.85    0.37
  18   2 -12    5.75    0.38
 -18   2  12    5.77    0.39
 -16  -2  12    0.45    0.16
  16  -2 -12    0.32    0.14
  16   2 -12    0.35    0.14
  16   2 -12    0.25    0.14
 -16   2  12    0.31    0.15
 -14  -2  12   42.01    1.08
  14  -2 -12   40.88    1.02
  14   2 -12   41.37    0.98
  14   2 -12   41.96    1.04
 -14   2  12   40.79    1.07
 -12  -2  12    6.25    0.36
  12  -2 -12    6.22    0.34
  12   2 -12    6.24    0.31
  12   2 -12    6.15    0.34
 -12   2  12    6.08    0.34
 -10  -2  12    2.60    0.24
  10  -2 -12    3.14    0.23
  10   2 -12    2.56    0.22
  10   2 -12    2.84    0.20
 -10   2  12    2.91    0.24
  -8  -2  12    0.33    0.12
   8  -2 -12    0.29    0.11
   8   2 -12    0.19    0.10
  -8   2  12    0.15    0.08
  -8   2  12    0.34    0.12
   6  -2 -12    0.06    0.08
   6  -2 -12    0.07    0.08
  -6  -2  12   -0.11    0.08
  -6   2  12   -0.03    0.07
  -6   2  12   -0.07    0.08
   6   2 -12   -0.03    0.08
  -4  -2  12    3.07    0.21
   4  -2 -12    3.42    0.23
   4  -2 -12    3.75    0.23
  -4  -2  12    2.94    0.23
  -4   2  12    2.97    0.22
   4   2 -12    3.11    0.24
   2  -2 -12   65.00    1.26
  -2  -2  12   62.24    1.28
  -2  -2  12   63.29    1.31
   2  -2 -12   64.46    1.30
  -2   2  12   62.65    1.30
   2   2 -12   64.56    1.36
   0  -2 -12    4.85    0.26
   0  -2 -12    5.14    0.29
   0  -2  12    4.48    0.28
   0  -2  12    4.57    0.27
   0   2  12    4.85    0.29
   0   2 -12    4.43    0.29
   2  -2  12    1.25    0.19
  -2  -2 -12    1.49    0.20
  -2  -2 -12    1.15    0.17
  -2   2 -12    1.70    0.20
   2   2  12    1.47    0.20
   4  -2  12    1.33    0.21
  -4  -2 -12    1.31    0.19
   4   2  12    1.76    0.21
  -4   2 -12    1.33    0.21
  -6  -2 -12    1.75    0.24
   6  -2  12    2.04    0.24
  -6   2 -12    1.77    0.23
   6   2  12    1.28    0.20
  -8  -2 -12    1.89    0.24
   8  -2  12    1.25    0.22
  -8   2 -12    1.67    0.24
   8   2  12    1.38    0.23
 -19  -3  12    0.37    0.17
  19   3 -12    0.47    0.19
  19   3 -12    0.44    0.17
  17  -3 -12   -0.02    0.11
 -17  -3  12    0.03    0.13
 -17   3  12   -0.21    0.11
  17   3 -12    0.00    0.12
  17   3 -12    0.07    0.12
  15  -3 -12    1.84    0.23
 -15  -3  12    1.91    0.25
  15   3 -12    1.65    0.22
 -15   3  12    1.52    0.22
  15   3 -12    1.66    0.23
 -13  -3  12    1.17    0.21
  13  -3 -12    1.61    0.20
 -13   3  12    1.47    0.21
  13   3 -12    1.73    0.20
  13   3 -12    1.38    0.21
  11  -3 -12    0.62    0.14
 -11  -3  12    0.74    0.17
  11   3 -12    0.95    0.17
 -11   3  12    1.10    0.17
  -9  -3  12    7.64    0.38
   9  -3 -12    8.18    0.37
  -9   3  12    7.81    0.37
  -9   3  12    8.29    0.33
   9   3 -12    7.70    0.38
  -7  -3  12   17.73    0.60
   7  -3 -12   18.08    0.56
  -7   3  12   18.44    0.54
  -7   3  12   19.50    0.57
   7   3 -12   18.67    0.60
   5  -3 -12    1.99    0.18
  -5  -3  12    1.89    0.21
  -5  -3  12    1.89    0.17
   5   3 -12    1.82    0.20
  -5   3  12    2.08    0.18
  -3  -3  12    0.00    0.09
  -3  -3  12   -0.03    0.07
   3  -3 -12   -0.08    0.08
   3  -3 -12    0.08    0.09
   3   3 -12   -0.06    0.09
  -3   3  12   -0.08    0.07
  -1  -3  12    0.14    0.10
  -1  -3  12    0.13    0.11
   1  -3 -12    0.12    0.10
   1  -3 -12    0.11    0.10
  -1   3  12    0.32    0.11
   1   3 -12    0.04    0.09
   1  -3  12    0.28    0.12
   1  -3  12    0.26    0.12
  -1  -3 -12    0.30    0.12
  -1  -3 -12    0.64    0.14
   1   3  12    0.47    0.13
  -1   3 -12    0.58    0.15
   3  -3  12    1.31    0.18
  -3  -3 -12    1.19    0.20
  -3  -3 -12    1.04    0.17
   3   3  12    1.46    0.20
  -3   3 -12    1.37    0.21
  -5  -3 -12    6.76    0.39
   5  -3  12    7.39    0.40
  -5   3 -12    7.08    0.40
   5   3  12    6.34    0.38
  -7  -3 -12    0.21    0.15
   7  -3  12    0.51    0.16
   7   3  12    0.46    0.15
  -7   3 -12    0.51    0.17
 -18  -4  12    0.18    0.16
 -18  -4  12    0.24    0.15
  18   4 -12    0.36    0.16
  16  -4 -12    8.20    0.45
 -16  -4  12    7.83    0.44
 -16   4  12    8.43    0.46
  16   4 -12    7.65    0.44
  14  -4 -12    4.40    0.32
 -14  -4  12    5.09    0.36
 -14   4  12    4.62    0.33
  14   4 -12    4.42    0.34
 -12  -4  12    3.45    0.29
  12  -4 -12    3.81    0.29
  12   4 -12    3.36    0.29
 -12   4  12    3.36    0.28
  10  -4 -12    1.80    0.20
 -10  -4  12    1.45    0.20
  10   4 -12    1.70    0.21
 -10   4  12    1.91    0.19
 -10   4  12    1.82    0.21
  -8  -4  12   28.40    0.81
   8  -4 -12   27.02    0.75
  -8   4  12   27.46    0.72
  -8   4  12   28.01    0.74
   8   4 -12   26.89    0.79
  -6  -4  12   24.55    0.72
   6  -4 -12   22.80    0.67
   6   4 -12   23.54    0.71
  -6   4  12   22.87    0.66
  -4  -4  12    0.13    0.09
   4  -4 -12    0.21    0.11
  -4  -4  12    0.23    0.11
   4   4 -12    0.00    0.09
  -4   4  12    0.19    0.10
  -2  -4  12    0.15    0.10
  -2  -4  12    0.12    0.11
   2  -4 -12    0.00    0.09
  -2   4  12    0.07    0.10
   2   4 -12    0.04    0.09
   0  -4 -12    3.15    0.25
   0  -4  12    3.10    0.26
   0  -4  12    2.96    0.23
   0   4  12    3.41    0.26
   0   4 -12    3.41    0.27
   2  -4  12    3.16    0.26
  -2  -4 -12    2.96    0.26
   2  -4  12    3.21    0.27
  -2  -4 -12    2.88    0.26
  -2   4 -12    3.29    0.27
   2   4  12    3.11    0.27
   4  -4  12   11.92    0.51
  -4  -4 -12   12.83    0.51
  -4  -4 -12   12.91    0.53
  -4   4 -12   11.85    0.52
   4   4  12   12.68    0.52
  -6  -4 -12    7.10    0.41
   6  -4  12    6.95    0.42
  -6  -4 -12    7.73    0.41
   6   4  12    7.31    0.41
  -6   4 -12    7.63    0.43
 -17  -5  12    0.57    0.19
 -15  -5  12    2.37    0.28
  15  -5 -12    3.11    0.28
 -15   5  12    2.65    0.28
  15   5 -12    2.26    0.26
 -13  -5  12    2.42    0.26
  13  -5 -12    2.73    0.26
  13   5 -12    2.89    0.29
 -13   5  12    2.64    0.26
  11  -5 -12    1.71    0.21
 -11  -5  12    1.39    0.21
  11   5 -12    1.77    0.22
 -11   5  12    2.02    0.21
 -11   5  12    1.70    0.21
   9  -5 -12    0.14    0.10
  -9  -5  12    0.20    0.13
  -9   5  12    0.08    0.09
   9   5 -12    0.39    0.14
  -9   5  12    0.03    0.11
  -7  -5  12    0.63    0.16
   7  -5 -12    0.93    0.17
   7   5 -12    0.93    0.18
  -7   5  12    0.95    0.17
  -5  -5  12    1.22    0.19
   5  -5 -12    1.58    0.19
   5   5 -12    1.32    0.20
  -5   5  12    1.15    0.17
  -3  -5  12    1.66    0.21
  -3  -5  12    2.11    0.21
   3  -5 -12    1.69    0.20
   3   5 -12    1.85    0.22
  -3   5  12    2.00    0.21
   1  -5 -12    1.62    0.21
  -1  -5  12    1.57    0.22
  -1  -5  12    1.21    0.18
   1   5 -12    1.16    0.19
  -1   5  12    1.42    0.19
   1  -5  12    0.88    0.18
   1  -5  12    1.49    0.21
  -1  -5 -12    1.13    0.19
   1   5  12    1.12    0.19
  -1   5 -12    1.04    0.18
  -3  -5 -12    1.60    0.22
   3  -5  12    1.80    0.22
   3  -5  12    1.52    0.23
  -3   5 -12    1.21    0.21
   3   5  12    1.50    0.21
   5  -5  12    2.60    0.27
  -5  -5 -12    3.30    0.29
  -5   5 -12    2.80    0.28
   5   5  12    2.76    0.27
  -7  -5 -12    0.72    0.19
  -7  -5 -12    0.91    0.21
  14  -6 -12    3.75    0.32
 -14  -6  12    4.81    0.37
  14   6 -12    4.45    0.35
 -14   6  12    3.67    0.33
  12  -6 -12    4.75    0.34
 -12  -6  12    4.76    0.36
 -12   6  12    4.24    0.33
  12   6 -12    4.50    0.34
  10  -6 -12    4.56    0.32
 -10  -6  12    4.48    0.34
  10   6 -12    3.91    0.32
 -10   6  12    4.70    0.31
 -10   6  12    4.36    0.31
   8  -6 -12    9.87    0.46
  -8   6  12   10.77    0.45
   8   6 -12    8.98    0.46
  -6  -6  12    1.07    0.20
   6  -6 -12    1.01    0.18
  -6   6  12    1.05    0.19
   6   6 -12    0.85    0.18
  -4  -6  12    0.30    0.15
   4  -6 -12    0.31    0.13
  -4   6  12    0.31    0.13
   4   6 -12    0.04    0.11
  -2  -6  12    0.32    0.14
   2  -6 -12    0.65    0.16
  -2  -6  12    0.12    0.12
  -2   6  12    0.35    0.14
   2   6 -12    0.23    0.14
   2   6 -12    0.16    0.13
   0  -6  12    3.36    0.29
   0  -6  12    4.18    0.33
   0  -6 -12    4.43    0.33
   0   6 -12    3.99    0.31
   0   6  12    3.59    0.29
   2  -6  12    3.36    0.28
   2  -6  12    2.16    0.26
  -2  -6 -12    2.24    0.26
  -2   6 -12    2.26    0.26
   2   6  12    2.72    0.26
   4  -6  12    0.33    0.15
   4  -6  12    0.29    0.17
  -4  -6 -12    0.31    0.16
  -4   6 -12    0.25    0.15
 -13   7  12    0.15    0.15
 -11  -7  12    0.27    0.17
  11  -7 -12    0.38    0.15
  11   7 -12    0.36    0.16
 -11   7  12    0.17    0.13
   9  -7 -12    2.68    0.27
  -9  -7  12    2.21    0.26
   9   7 -12    2.45    0.27
  -9   7  12    2.82    0.26
   7  -7 -12   -0.01    0.11
  -7  -7  12    0.16    0.14
  -7   7  12    0.01    0.11
   7   7 -12   -0.01    0.10
  -5  -7  12   -0.05    0.10
   5  -7 -12    0.30    0.14
  -5   7  12    0.28    0.14
   5   7 -12    0.07    0.12
  -3  -7  12    0.51    0.17
   3  -7 -12    0.73    0.18
  -3   7  12    0.43    0.15
   3   7 -12    0.47    0.15
  -1  -7  12    1.08    0.22
   1  -7 -12    1.56    0.25
  -1   7  12    1.35    0.22
   1   7 -12    1.26    0.21
   1   7 -12    1.14    0.21
   1  -7  12    0.21    0.16
  -1  -7 -12    0.23    0.16
  -1   7 -12    0.04    0.15
  -1   7 -12    0.37    0.15
   1   7  12    0.07    0.12
  -3   7 -12    0.34    0.16
   6   8 -12    0.19    0.13
   4   8 -12    0.17    0.14
   2   8 -12    3.87    0.32
   0   8 -12    0.70    0.18
   0   8 -12    0.52    0.18
  18   0 -13   -0.03    0.11
 -18   0  13   -0.09    0.13
  16   0 -13   -0.04    0.09
 -16   0  13   -0.07    0.10
 -14   0  13   -0.24    0.08
  14   0 -13   -0.14    0.08
 -12   0  13   -0.14    0.08
  12   0 -13   -0.06    0.08
  12   0 -13   -0.04    0.09
 -10   0  13   -0.05    0.09
  10   0 -13    0.13    0.10
  10   0 -13   -0.16    0.07
  -8   0  13   -0.08    0.10
   8   0 -13   -0.07    0.07
   8   0 -13    0.13    0.10
  -6   0  13    0.02    0.07
  -6   0  13   -0.03    0.09
   6   0 -13    0.14    0.10
   6   0 -13   -0.01    0.08
  -4   0  13    0.02    0.08
   4   0 -13    0.04    0.10
  -4   0  13   -0.12    0.08
  -2   0  13    0.10    0.09
   2   0 -13    0.12    0.10
   0   0 -13    0.04    0.10
   0   0  13    0.15    0.10
   2   0  13    0.01    0.09
  -2   0 -13    0.02    0.10
  -4   0 -13   -0.07    0.10
   4   0  13   -0.15    0.09
  -6   0 -13    0.02    0.12
   6   0  13    0.09    0.11
  19  -1 -13    1.83    0.26
 -19  -1  13    1.02    0.22
 -19   1  13    1.78    0.27
  19   1 -13    1.96    0.26
 -17  -1  13    5.24    0.37
  17  -1 -13    5.80    0.36
 -17   1  13    5.67    0.39
  17   1 -13    5.22    0.34
 -15  -1  13    0.50    0.16
  15  -1 -13    0.50    0.15
 -15   1  13    0.39    0.16
  15   1 -13    0.15    0.12
  15   1 -13    0.47    0.15
 -13  -1  13    0.01    0.11
  13  -1 -13   -0.05    0.09
  13   1 -13   -0.12    0.08
  13   1 -13   -0.08    0.10
 -13   1  13    0.03    0.11
  11  -1 -13   10.33    0.42
 -11  -1  13    9.63    0.44
  11   1 -13   11.12    0.41
 -11   1  13   10.78    0.45
  11   1 -13   10.18    0.42
  -9  -1  13   24.17    0.72
   9  -1 -13   24.52    0.66
   9  -1 -13   24.14    0.65
   9   1 -13   24.41    0.69
   9   1 -13   24.88    0.63
  -9   1  13   25.76    0.72
   7  -1 -13    0.24    0.10
  -7  -1  13    0.15    0.12
   7  -1 -13    0.12    0.09
  -7   1  13   -0.05    0.07
   7   1 -13    0.20    0.10
  -7   1  13    0.14    0.10
   5  -1 -13   28.80    0.69
   5  -1 -13   28.23    0.73
  -5  -1  13   27.29    0.73
  -5  -1  13   28.51    0.69
  -5   1  13   27.84    0.71
  -5   1  13   27.56    0.70
   5   1 -13   28.42    0.76
   3  -1 -13   34.57    0.86
   3  -1 -13   36.59    0.80
  -3  -1  13   36.06    0.84
  -3  -1  13   34.35    0.84
  -3   1  13   35.09    0.85
   3   1 -13   32.74    0.87
   1  -1 -13    4.01    0.27
  -1  -1  13    4.37    0.27
  -1   1  13    4.24    0.27
   1   1 -13    4.01    0.28
  -1  -1 -13    0.24    0.12
   1  -1  13    0.25    0.11
  -1   1 -13    0.21    0.11
   1   1  13    0.32    0.12
  -3  -1 -13   -0.19    0.09
   3  -1  13   -0.07    0.09
  -3   1 -13    0.05    0.10
   3   1  13    0.09    0.11
  -5  -1 -13   -0.03    0.11
   5  -1  13    0.09    0.12
  -5   1 -13   -0.04    0.11
   5   1  13    0.07    0.12
  -7  -1 -13    9.77    0.51
   7  -1  13   10.98    0.52
  -7   1 -13    9.99    0.52
   7   1  13    9.99    0.50
 -18  -2  13    0.54    0.18
  18  -2 -13    0.59    0.18
 -18   2  13    0.66    0.18
  18   2 -13    0.41    0.16
  18   2 -13    0.74    0.20
  16  -2 -13    4.24    0.32
 -16  -2  13    5.22    0.37
 -16   2  13    4.05    0.32
  16   2 -13    4.22    0.32
  16   2 -13    5.42    0.33
 -14  -2  13   11.33    0.51
  14  -2 -13   11.79    0.49
 -14   2  13   10.99    0.50
  14   2 -13   12.48    0.47
  14   2 -13   11.80    0.50
  12  -2 -13    0.07    0.10
 -12  -2  13    0.09    0.13
 -12   2  13    0.16    0.12
  12   2 -13    0.12    0.11
 -10  -2  13    1.23    0.19
  10  -2 -13    0.78    0.15
  10   2 -13    0.76    0.16
 -10   2  13    0.95    0.18
  -8  -2  13   25.61    0.75
   8  -2 -13   26.42    0.70
   8   2 -13   25.18    0.72
  -8   2  13   25.48    0.65
  -8   2  13   25.68    0.71
   6  -2 -13    8.52    0.35
   6  -2 -13    8.99    0.36
  -6  -2  13    8.13    0.39
   6   2 -13    8.49    0.39
  -6   2  13    8.13    0.35
  -6   2  13    8.17    0.35
   4  -2 -13    2.87    0.23
   4  -2 -13    3.35    0.22
  -4  -2  13    2.57    0.21
  -4  -2  13    2.91    0.24
  -4   2  13    2.92    0.23
   4   2 -13    2.91    0.24
  -2  -2  13   10.74    0.42
   2  -2 -13   10.49    0.39
  -2  -2  13   10.47    0.42
   2  -2 -13   10.46    0.42
  -2   2  13   10.60    0.43
   2   2 -13   10.14    0.44
   0  -2 -13    0.82    0.16
   0  -2  13    0.96    0.17
   0   2  13    1.03    0.17
   0   2 -13    1.00    0.18
  -2  -2 -13    0.59    0.15
   2  -2  13    0.90    0.17
  -2   2 -13    0.54    0.15
   2   2  13    0.65    0.16
   4  -2  13    0.26    0.13
  -4  -2 -13    0.20    0.13
   4   2  13    0.45    0.14
  -4   2 -13    0.15    0.13
   6  -2  13    0.10    0.13
  -6  -2 -13    0.22    0.14
   6   2  13    0.11    0.12
  -6   2 -13    0.18    0.14
  19   3 -13    0.06    0.14
  19   3 -13    0.01    0.14
  17  -3 -13   11.09    0.53
 -17  -3  13   10.88    0.54
  17   3 -13   11.39    0.54
 -17   3  13   12.13    0.56
  17   3 -13   11.32    0.50
 -15  -3  13   -0.12    0.13
  15  -3 -13   -0.11    0.10
  15   3 -13    0.12    0.14
 -15   3  13    0.02    0.12
 -13  -3  13    0.29    0.15
  13  -3 -13    0.54    0.15
 -13   3  13    0.27    0.14
  13   3 -13    0.38    0.15
  11  -3 -13    0.14    0.11
 -11  -3  13    0.30    0.13
 -11   3  13   -0.05    0.10
  11   3 -13    0.19    0.12
   9  -3 -13    0.60    0.14
  -9  -3  13    0.59    0.16
   9   3 -13    0.67    0.16
  -9   3  13    0.73    0.14
  -9   3  13    0.50    0.14
   7  -3 -13    0.55    0.13
  -7  -3  13    0.53    0.15
  -7   3  13    0.35    0.13
  -7   3  13    0.57    0.13
   7   3 -13    0.42    0.14
   5  -3 -13    7.03    0.33
  -5  -3  13    6.74    0.35
  -5   3  13    6.91    0.33
   5   3 -13    7.60    0.38
  -3  -3  13    1.74    0.19
  -3  -3  13    2.08    0.21
   3  -3 -13    2.25    0.21
   3   3 -13    2.43    0.23
  -3   3  13    2.41    0.21
  -1  -3  13    0.08    0.10
   1  -3 -13    0.00    0.10
  -1  -3  13    0.29    0.13
   1  -3 -13    0.02    0.09
   1   3 -13    0.08    0.10
  -1   3  13    0.17    0.11
  -1  -3 -13   14.63    0.52
  -1  -3 -13   15.40    0.55
   1  -3  13   14.83    0.54
  -1   3 -13   14.75    0.57
   1   3  13   15.06    0.56
  -3  -3 -13   10.49    0.48
   3  -3  13    9.66    0.46
   3   3  13    9.50    0.46
  -3   3 -13   10.72    0.49
  -5  -3 -13    0.36    0.16
   5  -3  13    0.44    0.17
   5   3  13    0.58    0.17
  -5   3 -13    0.98    0.21
 -16  -4  13   15.74    0.65
  16  -4 -13   14.95    0.62
 -16   4  13   14.95    0.63
  16   4 -13   15.22    0.63
  14  -4 -13   19.79    0.69
 -14  -4  13   20.35    0.73
 -14   4  13   20.94    0.72
  14   4 -13   19.56    0.71
 -12  -4  13    4.81    0.34
  12  -4 -13    4.40    0.31
  12   4 -13    4.17    0.32
 -12   4  13    4.57    0.32
 -10  -4  13    0.57    0.16
  10  -4 -13    0.30    0.12
 -10   4  13    0.34    0.12
 -10   4  13    0.40    0.14
  10   4 -13    0.25    0.13
  -8  -4  13    0.31    0.14
   8  -4 -13    0.24    0.12
  -8   4  13    0.13    0.12
  -8   4  13    0.17    0.11
   8   4 -13    0.29    0.13
   6  -4 -13    5.25    0.31
  -6  -4  13    4.94    0.32
   6   4 -13    4.48    0.31
  -6   4  13    5.13    0.30
  -4  -4  13    0.23    0.12
   4  -4 -13    0.23    0.11
   4   4 -13    0.11    0.10
  -4   4  13    0.25    0.11
   2  -4 -13    2.45    0.24
  -2  -4  13    2.41    0.25
  -2  -4  13    2.97    0.24
  -2   4  13    2.51    0.23
   2   4 -13    2.85    0.25
   0  -4  13   20.98    0.66
   0  -4  13   20.40    0.67
   0  -4 -13   21.87    0.67
   0   4 -13   20.06    0.69
   0   4  13   20.83    0.68
  -2  -4 -13    0.95    0.19
  -2  -4 -13    0.79    0.18
   2  -4  13    1.12    0.20
  -2   4 -13    1.15    0.21
   2   4  13    0.89    0.19
   4  -4  13   -0.06    0.10
  -4  -4 -13   -0.07    0.12
  -4  -4 -13   -0.07    0.11
  -4   4 -13   -0.08    0.13
   4   4  13    0.11    0.13
  -6  -4 -13    0.09    0.14
 -15  -5  13    2.18    0.29
  15  -5 -13    1.70    0.25
 -15   5  13    1.61    0.24
  15   5 -13    2.03    0.27
  13  -5 -13    0.48    0.17
 -13  -5  13    0.36    0.16
  13   5 -13    0.42    0.16
 -13   5  13    0.56    0.18
 -11  -5  13    0.05    0.13
  11  -5 -13   -0.17    0.09
  11   5 -13   -0.06    0.10
 -11   5  13   -0.06    0.11
   9  -5 -13    0.11    0.12
  -9  -5  13    0.04    0.10
   9   5 -13    0.27    0.14
  -9   5  13    0.23    0.12
  -7  -5  13    0.20    0.13
   7  -5 -13    0.06    0.10
  -7   5  13    0.13    0.11
   7   5 -13    0.22    0.12
   5  -5 -13    1.88    0.21
  -5  -5  13    1.76    0.22
   5   5 -13    1.79    0.22
  -5   5  13    1.81    0.21
  -3  -5  13    0.42    0.15
   3  -5 -13    0.21    0.12
  -3   5  13    0.52    0.14
   3   5 -13    0.38    0.15
  -1  -5  13    3.09    0.29
   1  -5 -13    3.47    0.28
  -1  -5  13    3.08    0.26
   1   5 -13    3.22    0.28
  -1   5  13    2.75    0.25
  -1  -5 -13    0.12    0.12
   1  -5  13   -0.03    0.12
   1  -5  13   -0.13    0.11
  -1   5 -13    0.00    0.11
   1   5  13   -0.05    0.11
  -3  -5 -13    1.38    0.22
   3  -5  13    1.70    0.25
   3   5  13    1.38    0.21
  -3   5 -13    1.26    0.22
  -5  -5 -13    0.98    0.21
 -14  -6  13    2.75    0.30
 -14   6  13    2.72    0.30
 -12  -6  13    3.69    0.32
  12  -6 -13    3.22    0.29
  12   6 -13    3.13    0.30
 -12   6  13    3.66    0.31
  10  -6 -13   16.19    0.62
 -10  -6  13   16.93    0.67
  10   6 -13   16.63    0.66
 -10   6  13   17.47    0.61
  -8  -6  13    0.01    0.12
   8  -6 -13   -0.11    0.11
   8   6 -13    0.00    0.11
  -8   6  13    0.02    0.11
   6  -6 -13    3.67    0.29
  -6  -6  13    3.53    0.31
   6   6 -13    3.38    0.30
  -6   6  13    3.82    0.29
   4  -6 -13    9.19    0.45
  -4  -6  13    9.16    0.47
  -4   6  13    8.63    0.43
   4   6 -13    7.90    0.43
  -2  -6  13    2.60    0.28
   2  -6 -13    2.55    0.26
  -2   6  13    2.87    0.27
   2   6 -13    2.03    0.25
   0  -6 -13    0.45    0.16
   0  -6  13    0.44    0.16
   0  -6  13    0.62    0.17
   0   6 -13    0.50    0.16
   0   6  13    0.43    0.15
   2  -6  13    2.16    0.26
  -2  -6 -13    2.04    0.25
   2  -6  13    2.28    0.28
  -2   6 -13    2.20    0.26
 -13   7  13    0.89    0.22
 -11   7  13    5.59    0.37
  -9  -7  13    0.20    0.15
   9  -7 -13    0.21    0.13
  -9   7  13    0.10    0.12
   9   7 -13   -0.02    0.13
  -7  -7  13    3.26    0.31
   7  -7 -13    3.14    0.29
   7   7 -13    3.73    0.32
  -7   7  13    2.92    0.28
   5  -7 -13    6.07    0.39
  -5  -7  13    5.66    0.39
  -5   7  13    5.55    0.36
   5   7 -13    5.62    0.38
  -3  -7  13    6.15    0.40
   3  -7 -13    6.82    0.42
   3   7 -13    6.97    0.42
  -3   7  13    7.21    0.41
  -1  -7  13    0.07    0.13
   1   7 -13    0.07    0.13
  18   0 -14    3.05    0.30
 -18   0  14    3.62    0.33
  16   0 -14    0.05    0.12
 -16   0  14    0.09    0.12
  14   0 -14    0.61    0.16
 -14   0  14    0.40    0.15
 -12   0  14   11.83    0.51
  12   0 -14   12.62    0.46
  12   0 -14   11.50    0.45
  10   0 -14   34.07    0.83
 -10   0  14   34.50    0.93
  10   0 -14   35.78    0.88
   8   0 -14   43.25    1.00
  -8   0  14   41.61    1.03
   6   0 -14    3.78    0.27
  -6   0  14    3.76    0.23
  -6   0  14    3.80    0.27
   4   0 -14   37.49    0.94
  -4   0  14   37.95    0.89
  -2   0  14   31.73    0.82
   2   0 -14   31.96    0.86
   0   0 -14   13.07    0.52
   0   0  14   13.10    0.51
   2   0  14    0.18    0.12
  -2   0 -14    0.49    0.14
   4   0  14    2.95    0.28
  -4   0 -14    2.57    0.27
  19  -1 -14    0.83    0.20
  19   1 -14    1.19    0.22
  17  -1 -14    1.95    0.24
 -17  -1  14    2.19    0.26
  17   1 -14    2.47    0.27
 -17   1  14    2.41    0.28
 -15  -1  14    2.16    0.26
  15  -1 -14    2.17    0.23
 -15   1  14    2.16    0.25
  15   1 -14    2.59    0.26
  15   1 -14    2.61    0.26
 -13  -1  14    5.37    0.35
  13  -1 -14    6.23    0.35
  13   1 -14    6.27    0.33
  13   1 -14    5.72    0.34
 -13   1  14    5.70    0.36
  11  -1 -14   13.14    0.49
 -11  -1  14   13.56    0.55
  11   1 -14   14.14    0.52
 -11   1  14   12.66    0.51
   9  -1 -14    0.48    0.13
   9  -1 -14    0.40    0.13
  -9  -1  14    0.44    0.15
   9   1 -14    0.27    0.13
  -9   1  14    0.70    0.16
  -7  -1  14    0.90    0.17
   7  -1 -14    0.55    0.13
   7  -1 -14    0.84    0.15
  -7   1  14    0.69    0.14
   7   1 -14    0.39    0.13
  -7   1  14    0.58    0.14
  -5  -1  14    3.46    0.23
   5  -1 -14    3.68    0.27
  -5  -1  14    3.18    0.25
   5   1 -14    3.22    0.26
  -5   1  14    3.74    0.25
  -3  -1  14    2.31    0.21
   3  -1 -14    2.84    0.25
  -3  -1  14    2.44    0.22
   3   1 -14    2.41    0.23
  -3   1  14    2.47    0.23
  -1  -1  14   -0.02    0.09
   1  -1 -14    0.02    0.09
   1   1 -14   -0.01    0.11
  -1   1  14    0.02    0.09
  -1  -1 -14    1.58    0.22
   1  -1  14    1.98    0.22
  -1   1 -14    1.79    0.22
   1   1  14    1.65    0.21
  -3  -1 -14    3.42    0.30
   3  -1  14    3.71    0.30
  -3   1 -14    3.47    0.30
   3   1  14    3.79    0.31
  -5  -1 -14    0.08    0.14
   5  -1  14    0.18    0.13
  -5   1 -14    0.38    0.16
   5   1  14    0.36    0.15
  18  -2 -14    2.54    0.28
 -18  -2  14    3.08    0.32
  18   2 -14    2.46    0.29
 -18   2  14    2.76    0.31
  18   2 -14    2.58    0.28
 -16  -2  14   12.27    0.56
  16  -2 -14   12.21    0.54
 -16   2  14   12.21    0.56
  16   2 -14   12.78    0.52
  16   2 -14   12.32    0.54
  14  -2 -14    1.58    0.22
 -14  -2  14    1.57    0.22
 -14   2  14    1.36    0.23
  14   2 -14    1.28    0.21
  12  -2 -14    0.20    0.11
 -12  -2  14    0.12    0.12
  12   2 -14    0.17    0.11
 -12   2  14    0.11    0.12
  10  -2 -14    0.16    0.10
 -10  -2  14    0.27    0.15
  10   2 -14    0.29    0.12
 -10   2  14   -0.06    0.10
  -8  -2  14    4.53    0.31
   8  -2 -14    5.22    0.30
  -8   2  14    4.91    0.27
   8   2 -14    4.60    0.31
  -8   2  14    4.80    0.30
   6  -2 -14    0.20    0.10
  -6  -2  14    0.10    0.12
  -6   2  14    0.18    0.11
   6   2 -14    0.14    0.11
   4  -2 -14   76.48    1.51
   4  -2 -14   73.73    1.46
  -4  -2  14   73.95    1.53
  -4  -2  14   75.04    1.47
   4   2 -14   72.18    1.57
  -4   2  14   75.24    1.51
  -2  -2  14   18.04    0.58
  -2  -2  14   18.43    0.59
   2  -2 -14   18.79    0.60
   2   2 -14   18.13    0.63
  -2   2  14   19.10    0.61
   0  -2 -14    0.24    0.13
   0  -2  14    0.62    0.15
   0   2 -14    0.37    0.14
   0   2  14    0.51    0.16
   2  -2  14    0.31    0.13
  -2  -2 -14    0.44    0.15
  -2   2 -14    0.24    0.13
   2   2  14    0.37    0.14
   4  -2  14   17.14    0.65
  -4  -2 -14   17.93    0.67
  -4   2 -14   16.93    0.67
   4   2  14   15.29    0.62
 -17  -3  14   25.12    0.85
  17  -3 -14   23.46    0.81
 -17   3  14   23.22    0.82
  17   3 -14   23.49    0.80
 -15  -3  14    0.58    0.19
  15  -3 -14    0.60    0.17
 -15   3  14    0.68    0.18
  15   3 -14    0.37    0.15
 -13  -3  14    0.09    0.12
  13  -3 -14   -0.09    0.10
  13   3 -14   -0.03    0.12
 -13   3  14   -0.08    0.11
  11  -3 -14    1.10    0.19
 -11  -3  14    0.79    0.18
  11   3 -14    0.81    0.18
 -11   3  14    0.86    0.17
   9  -3 -14    0.10    0.10
  -9  -3  14    0.27    0.13
   9   3 -14    0.32    0.14
  -9   3  14    0.27    0.13
  -7  -3  14    9.39    0.45
   7  -3 -14   10.02    0.42
   7   3 -14    9.61    0.45
  -7   3  14   10.03    0.41
   5  -3 -14   44.41    1.03
  -5  -3  14   42.69    1.07
   5   3 -14   45.85    1.12
  -5   3  14   44.66    1.05
  -3  -3  14    3.10    0.27
  -3  -3  14    3.65    0.26
   3  -3 -14    3.84    0.27
   3   3 -14    3.31    0.27
  -3   3  14    3.17    0.25
  -1  -3  14    1.66    0.22
   1  -3 -14    1.76    0.22
  -1  -3  14    2.06    0.22
   1  -3 -14    2.15    0.22
  -1   3  14    2.08    0.22
   1   3 -14    2.08    0.23
  -1  -3 -14    1.24    0.21
   1  -3  14    1.62    0.22
   1   3  14    0.98    0.19
  -1   3 -14    1.32    0.20
   3  -3  14    2.77    0.27
  -3  -3 -14    2.94    0.29
   3   3  14    2.83    0.27
  -3   3 -14    3.49    0.31
  -5  -3 -14    4.10    0.34
 -16  -4  14    6.01    0.41
  16  -4 -14    6.31    0.40
 -16   4  14    5.28    0.38
  16   4 -14    5.00    0.38
  14  -4 -14    0.08    0.12
 -14  -4  14    0.25    0.15
  14   4 -14    0.06    0.14
 -14   4  14    0.38    0.16
  12  -4 -14   -0.02    0.10
 -12  -4  14   -0.02    0.12
  12   4 -14   -0.07    0.10
 -12   4  14    0.31    0.15
  10  -4 -14    0.98    0.18
 -10  -4  14    1.03    0.20
  10   4 -14    0.86    0.18
 -10   4  14    1.03    0.18
  -8  -4  14    0.11    0.12
   8  -4 -14    0.08    0.11
   8   4 -14    0.23    0.13
  -8   4  14    0.32    0.12
  -6  -4  14    0.54    0.15
   6  -4 -14    0.32    0.12
  -6   4  14    0.17    0.11
   6   4 -14    0.49    0.16
   4  -4 -14    6.20    0.35
  -4  -4  14    6.42    0.37
   4   4 -14    6.36    0.37
  -4   4  14    6.93    0.37
  -2  -4  14    0.17    0.11
  -2  -4  14    0.06    0.12
   2  -4 -14    0.15    0.12
   2   4 -14    0.08    0.11
  -2   4  14    0.14    0.12
   0  -4 -14    2.32    0.25
   0  -4  14    2.89    0.26
   0  -4  14    2.24    0.25
   0   4  14    2.50    0.25
   0   4 -14    2.36    0.25
   2  -4  14    6.88    0.40
  -2  -4 -14    7.50    0.40
   2   4  14    7.44    0.42
  -2   4 -14    7.78    0.44
  -4  -4 -14    7.94    0.45
 -15   5  14    0.47    0.18
 -13  -5  14    0.05    0.14
  13  -5 -14   -0.04    0.11
  13   5 -14   -0.08    0.11
 -13   5  14   -0.10    0.11
  11  -5 -14   -0.19    0.09
 -11  -5  14    0.01    0.12
  11   5 -14   -0.12    0.10
 -11   5  14   -0.04    0.12
  -9  -5  14   -0.22    0.10
   9  -5 -14   -0.03    0.10
   9   5 -14    0.12    0.12
  -9   5  14    0.15    0.12
  -7  -5  14    0.46    0.15
   7  -5 -14    0.08    0.11
   7   5 -14    0.28    0.14
  -7   5  14    0.14    0.11
   5  -5 -14    6.50    0.38
  -5  -5  14    7.53    0.42
   5   5 -14    7.47    0.41
  -5   5  14    6.72    0.38
  -3  -5  14    1.64    0.23
   3  -5 -14    1.43    0.20
  -3   5  14    1.70    0.21
   3   5 -14    1.36    0.21
   1  -5 -14    2.32    0.25
  -1  -5  14    2.28    0.27
  -1  -5  14    2.26    0.24
   1   5 -14    2.01    0.24
  -1   5  14    1.98    0.24
  -1  -5 -14    7.47    0.41
   1  -5  14    6.72    0.40
   1  -5  14    7.44    0.42
   1   5  14    8.31    0.45
  -1   5 -14    7.83    0.45
  -3  -5 -14    0.19    0.15
 -14   6  14    4.31    0.34
  12  -6 -14    2.67    0.29
 -12  -6  14    2.20    0.28
  12   6 -14    2.74    0.29
 -10  -6  14    2.05    0.27
  10  -6 -14    2.72    0.28
  10   6 -14    2.39    0.27
 -10   6  14    2.60    0.25
   8  -6 -14    3.33    0.30
  -8  -6  14    3.71    0.33
  -8   6  14    3.61    0.29
   8   6 -14    3.17    0.30
   6  -6 -14    2.29    0.25
  -6  -6  14    1.97    0.26
  -6   6  14    2.88    0.26
   6   6 -14    1.80    0.25
  -4  -6  14    1.82    0.24
   4  -6 -14    1.83    0.24
  -4   6  14    2.03    0.25
   4   6 -14    1.92    0.26
   2  -6 -14   21.93    0.74
  -2  -6  14   21.32    0.76
  -2   6  14   20.43    0.72
   2   6 -14   20.57    0.74
   0  -6 -14    2.05    0.26
   0  -6  14    1.99    0.25
   0  -6  14    2.21    0.26
   0   6 -14    1.89    0.25
 -11   7  14    2.68    0.27
  -9   7  14    4.04    0.33
  -7   7  14    0.16    0.14
  18   0 -15   -0.15    0.11
  16   0 -15    0.01    0.12
 -16   0  15    0.11    0.14
 -14   0  15    0.19    0.14
  14   0 -15    0.04    0.12
  12   0 -15   -0.01    0.10
 -12   0  15    0.00    0.11
  10   0 -15    0.05    0.11
 -10   0  15   -0.04    0.11
   8   0 -15    0.10    0.11
  -8   0  15   -0.13    0.09
   6   0 -15    0.08    0.11
  -6   0  15   -0.08    0.08
  -6   0  15    0.08    0.11
  -4   0  15   -0.08    0.09
   4   0 -15   -0.09    0.09
  -2   0  15    0.11    0.11
   2   0 -15    0.16    0.11
   0   0 -15    0.14    0.11
   0   0  15    0.02    0.10
   2   0  15    0.01    0.12
  -2   0 -15    0.10    0.12
  -4   0 -15    0.05    0.13
   4   0  15    0.01    0.13
  19   1 -15    0.08    0.13
  17  -1 -15    4.25    0.35
 -17  -1  15    4.61    0.37
 -17   1  15    5.24    0.39
  17   1 -15    4.95    0.36
  15  -1 -15    0.95    0.19
 -15  -1  15    0.78    0.20
 -15   1  15    1.21    0.22
  15   1 -15    1.15    0.19
 -13  -1  15    0.15    0.13
  13  -1 -15    0.25    0.14
  13   1 -15    0.42    0.14
 -13   1  15    0.24    0.14
  11  -1 -15   11.62    0.47
 -11  -1  15   11.49    0.52
  11   1 -15   11.55    0.49
 -11   1  15   11.95    0.51
  -9  -1  15    1.67    0.23
   9  -1 -15    1.59    0.20
  -9   1  15    1.41    0.21
   9   1 -15    1.34    0.21
  -7  -1  15    3.28    0.27
   7  -1 -15    2.79    0.25
  -7   1  15    3.26    0.26
   7   1 -15    3.36    0.27
  -5  -1  15    0.78    0.15
   5  -1 -15    1.05    0.18
  -5  -1  15    0.79    0.17
  -5   1  15    0.96    0.17
   5   1 -15    0.89    0.18
  -3  -1  15    3.74    0.27
   3  -1 -15    3.59    0.29
   3   1 -15    3.40    0.28
  -3   1  15    3.66    0.28
   1  -1 -15    0.86    0.18
  -1  -1  15    0.66    0.16
  -1   1  15    1.19    0.20
   1   1 -15    0.77    0.17
   1  -1  15    8.81    0.44
  -1  -1 -15    8.30    0.44
   1   1  15    9.23    0.45
  -1   1 -15    9.03    0.46
  -3  -1 -15   -0.14    0.10
   3  -1  15    0.08    0.12
  -3   1 -15   -0.01    0.10
   3   1  15    0.06    0.12
 -16  -2  15   16.65    0.68
  16  -2 -15   14.39    0.61
 -16   2  15   15.37    0.65
  16   2 -15   15.31    0.62
  14  -2 -15    1.39    0.21
 -14  -2  15    1.08    0.22
 -14   2  15    1.31    0.23
  14   2 -15    1.21    0.22
 -12  -2  15    0.49    0.18
  12  -2 -15    0.59    0.15
  12   2 -15    0.59    0.17
 -12   2  15    0.47    0.16
 -10  -2  15    0.73    0.18
  10  -2 -15    0.75    0.16
  10   2 -15    0.37    0.14
 -10   2  15    0.62    0.16
   8  -2 -15    2.89    0.25
  -8  -2  15    2.23    0.24
   8   2 -15    2.58    0.25
  -6  -2  15    7.60    0.39
   6  -2 -15    7.38    0.36
  -6   2  15    7.25    0.36
   6   2 -15    7.27    0.40
  -4  -2  15   34.95    0.92
  -4  -2  15   35.77    0.88
   4  -2 -15   36.17    0.91
   4   2 -15   35.52    0.96
  -4   2  15   35.19    0.91
  -2  -2  15    1.15    0.19
   2  -2 -15    1.13    0.19
   2   2 -15    0.83    0.18
  -2   2  15    1.25    0.21
   0  -2  15    0.30    0.14
   0  -2 -15   -0.06    0.10
   0   2  15    0.12    0.13
   0   2 -15    0.13    0.12
  -2  -2 -15    2.53    0.28
   2  -2  15    2.54    0.26
  -2   2 -15    2.02    0.25
   2   2  15    2.19    0.26
  -4  -2 -15    0.21    0.15
  17   3 -15    5.88    0.42
 -15  -3  15    0.19    0.16
  15  -3 -15    0.06    0.13
 -15   3  15    0.06    0.13
  15   3 -15    0.10    0.13
  13  -3 -15    0.44    0.15
 -13  -3  15    0.25    0.15
 -13   3  15    0.23    0.14
  13   3 -15    0.14    0.13
  11  -3 -15    0.94    0.18
 -11  -3  15    0.89    0.20
 -11   3  15    0.78    0.18
  11   3 -15    0.83    0.18
   9  -3 -15    2.52    0.24
  -9  -3  15    2.51    0.26
   9   3 -15    2.55    0.25
  -7  -3  15    8.67    0.44
   7  -3 -15    9.00    0.41
   7   3 -15    8.62    0.44
  -7   3  15    8.68    0.40
   5  -3 -15   13.75    0.50
  -5  -3  15   13.83    0.54
   5   3 -15   13.47    0.55
  -5   3  15   13.74    0.52
  -3  -3  15    0.89    0.19
  -3  -3  15    0.94    0.18
   3  -3 -15    0.86    0.16
   3   3 -15    0.70    0.17
  -3   3  15    0.86    0.18
  -1  -3  15    6.25    0.36
  -1   3  15    5.65    0.35
   1   3 -15    5.45    0.36
   1  -3  15    1.12    0.21
  -1  -3 -15    1.31    0.22
  -1   3 -15    1.51    0.23
   1   3  15    1.24    0.22
  -3  -3 -15   -0.26    0.11
   3  -3  15   -0.13    0.12
  14  -4 -15   13.06    0.56
 -14  -4  15   12.95    0.59
 -14   4  15   11.54    0.55
  14   4 -15   12.47    0.57
 -12  -4  15    9.03    0.49
  12  -4 -15    9.16    0.45
  12   4 -15    8.40    0.46
 -12   4  15    9.36    0.46
 -10  -4  15    0.03    0.13
  10  -4 -15   -0.19    0.09
  10   4 -15    0.05    0.12
   8  -4 -15    2.17    0.24
  -8  -4  15    2.39    0.27
   8   4 -15    1.75    0.23
  -8   4  15    2.45    0.23
   6  -4 -15    0.16    0.13
  -6  -4  15    0.31    0.15
  -6   4  15    0.38    0.14
   6   4 -15    0.27    0.14
   4  -4 -15   49.86    1.18
  -4  -4  15   50.43    1.23
  -4   4  15   50.15    1.19
   4   4 -15   46.56    1.22
  -2  -4  15    6.20    0.38
  -2  -4  15    6.22    0.36
   2  -4 -15    6.30    0.36
   2   4 -15    6.52    0.40
  -2   4  15    6.52    0.38
   0  -4  15    4.77    0.33
   0   4 -15    4.40    0.34
   0   4  15    4.91    0.35
   2  -4  15    1.40    0.23
  13  -5 -15    0.47    0.17
 -13  -5  15    0.46    0.19
 -13   5  15    0.12    0.15
  13   5 -15    0.32    0.16
  11  -5 -15    0.41    0.17
 -11  -5  15    0.00    0.15
  11   5 -15    0.24    0.14
  -9  -5  15    0.03    0.12
   9  -5 -15   -0.04    0.11
  -9   5  15   -0.17    0.09
   9   5 -15   -0.02    0.11
   7  -5 -15    5.60    0.35
  -7  -5  15    5.72    0.39
   7   5 -15    5.26    0.37
  -7   5  15    5.39    0.34
   5  -5 -15    0.37    0.14
  -5  -5  15    0.33    0.15
  -5   5  15    0.24    0.14
   5   5 -15    0.75    0.18
   3  -5 -15    1.69    0.24
  -3  -5  15    2.19    0.26
  -3   5  15    1.83    0.23
   3   5 -15    1.89    0.26
   1  -5 -15    4.15    0.31
  -1  -5  15    4.45    0.33
  -1  -5  15    3.20    0.31
   1   5 -15    4.08    0.34
  -1   5  15    3.58    0.31
   1  -5  15    5.33    0.38
  -1  -5 -15    5.43    0.38
 -10   6  15    1.27    0.21
   8  -6 -15    5.74    0.38
  -8  -6  15    6.74    0.43
   8   6 -15    6.12    0.42
  -8   6  15    6.51    0.38
   6  -6 -15    0.60    0.18
  -6  -6  15    0.67    0.19
   6   6 -15    0.88    0.20
  -6   6  15    0.66    0.18
   4  -6 -15   11.86    0.55
  -4  -6  15   11.93    0.56
  -4   6  15   12.02    0.54
  18   0 -16    1.05    0.22
  16   0 -16    1.43    0.23
 -16   0  16    1.16    0.24
  14   0 -16    0.34    0.14
 -14   0  16    0.08    0.14
 -12   0  16    1.03    0.20
  10   0 -16    0.03    0.12
 -10   0  16    0.01    0.12
  -8   0  16    7.85    0.41
   8   0 -16    7.65    0.40
   6   0 -16    2.88    0.27
   4   0 -16    0.35    0.14
  -4   0  16    0.51    0.14
   2   0 -16    0.27    0.15
  -2   0  16    0.11    0.12
   0   0 -16    1.99    0.26
   0   0  16    1.89    0.24
   2   0  16   12.68    0.58
  -2   0 -16   13.61    0.61
  17  -1 -16    3.24    0.32
  15  -1 -16    0.04    0.13
 -15  -1  16    0.06    0.13
 -15   1  16    0.12    0.14
 -13  -1  16    0.09    0.13
  13  -1 -16    0.06    0.12
 -13   1  16    0.39    0.15
  13   1 -16    0.14    0.13
 -11  -1  16    0.35    0.16
  11  -1 -16    0.30    0.13
 -11   1  16    0.23    0.16
  11   1 -16    0.27    0.14
  -9  -1  16    2.24    0.26
  -9   1  16    2.61    0.26
   9   1 -16    2.40    0.24
  -7  -1  16    0.07    0.12
   7  -1 -16    0.02    0.12
   7   1 -16    0.06    0.11
   5  -1 -16    0.00    0.11
   5   1 -16    0.27    0.14
  -5   1  16    0.14    0.11
   3  -1 -16   -0.06    0.10
  -3  -1  16    0.04    0.10
   3   1 -16    0.05    0.12
  -3   1  16   -0.05    0.10
  -1  -1  16   -0.04    0.10
   1  -1 -16    0.14    0.14
  -1   1  16   -0.03    0.11
   1   1 -16   -0.05    0.11
   1  -1  16    1.16    0.21
  -1  -1 -16    0.89    0.20
   1   1  16    0.78    0.19
  -1   1 -16    0.98    0.21
 -16  -2  16   17.88    0.73
  16  -2 -16   20.34    0.72
 -16   2  16   19.08    0.74
  16   2 -16   17.81    0.69
  14  -2 -16    3.91    0.32
 -14  -2  16    3.50    0.32
 -14   2  16    3.34    0.32
  14   2 -16    3.45    0.32
 -12  -2  16    2.43    0.27
  12  -2 -16    2.95    0.26
  12   2 -16    2.11    0.26
 -12   2  16    2.79    0.28
  10  -2 -16   18.15    0.62
 -10  -2  16   18.27    0.67
 -10   2  16   18.51    0.65
  10   2 -16   17.73    0.65
   8  -2 -16    0.70    0.15
  -8  -2  16    0.68    0.17
   8   2 -16    0.46    0.16
  -6  -2  16    0.14    0.13
   6   2 -16    0.02    0.11
  -6   2  16   -0.02    0.10
   4   2 -16    0.26    0.14
  -4   2  16    0.27    0.13
   2  -2 -16    1.58    0.24
  -2  -2  16    1.74    0.23
  -2   2  16    1.91    0.23
   2   2 -16    1.73    0.23
   0  -2  16    0.17    0.13
   0  -2 -16    0.31    0.15
   0   2  16    0.08    0.13
   0   2 -16    0.07    0.12
   2  -2  16    5.36    0.38
  -2  -2 -16    4.64    0.36
 -15  -3  16    1.57    0.25
  15  -3 -16    2.12    0.27
  15   3 -16    1.98    0.28
 -15   3  16    1.84    0.27
 -13  -3  16    1.28    0.25
  13  -3 -16    1.16    0.21
  13   3 -16    0.98    0.20
 -13   3  16    1.14    0.22
  11  -3 -16    2.42    0.26
 -11  -3  16    2.36    0.28
 -11   3  16    2.37    0.27
  11   3 -16    2.60    0.28
   9  -3 -16    3.80    0.29
  -9  -3  16    2.51    0.27
   9   3 -16    3.51    0.31
   7  -3 -16    0.78    0.17
  -7  -3  16    1.05    0.21
  -7   3  16    1.05    0.19
   7   3 -16    0.72    0.19
   5  -3 -16    0.81    0.17
  -5  -3  16    0.55    0.17
  -5   3  16    0.99    0.19
   5   3 -16    0.83    0.19
   3   3 -16    2.51    0.26
  -3   3  16    1.87    0.25
  -1  -3  16    0.08    0.13
   1   3 -16    0.09    0.13
  -1   3  16   -0.01    0.12
   1  -3  16    2.00    0.25
  14  -4 -16    0.99    0.21
 -14   4  16    1.07    0.22
  14   4 -16    1.04    0.22
  12  -4 -16    0.19    0.14
 -12  -4  16    0.32    0.16
  12   4 -16    0.29    0.16
 -10  -4  16    0.00    0.13
  10  -4 -16    0.05    0.12
  10   4 -16    0.10    0.14
  -8  -4  16    0.97    0.20
   8  -4 -16    0.79    0.18
   8   4 -16    0.67    0.19
  -8   4  16    0.81    0.17
   6  -4 -16   22.88    0.73
  -6  -4  16   22.48    0.77
  -6   4  16   23.27    0.73
   6   4 -16   22.10    0.77
   4  -4 -16    1.10    0.20
  -4  -4  16    1.05    0.21
  -4   4  16    1.14    0.21
   4   4 -16    0.92    0.20
   2   4 -16    0.63    0.19
  -2   4  16    1.14    0.22
   0  -4  16    0.06    0.13
  11  -5 -16    0.66    0.20
   9  -5 -16   -0.05    0.11
  -9  -5  16    0.23    0.14
   9   5 -16   -0.01    0.14
  -7  -5  16   15.21    0.64
   7  -5 -16   15.39    0.61
  -7   5  16   16.06    0.61
   7   5 -16   15.16    0.64
   5  -5 -16    8.75    0.46
  -5  -5  16    8.95    0.49
  -5   5  16    8.04    0.44
   3  -5 -16    2.92    0.28
  -3  -5  16    2.83    0.29
   1  -5 -16    4.41    0.35
 -14   0  17   -0.09    0.12
 -12   0  17   -0.16    0.11
 -10   0  17   -0.19    0.12
   8   0 -17   -0.07    0.12
   6   0 -17    0.00    0.13
   4   0 -17    0.10    0.13
  -4   0  17    0.02    0.11
  -2   0  17    0.23    0.14
   2   0 -17    0.11    0.14
   0   0  17    0.24    0.15
   0   0 -17    0.14    0.14
  15  -1 -17    0.28    0.15
 -15  -1  17    0.53    0.19
 -15   1  17    0.23    0.16
 -13  -1  17    3.54    0.33
 -13   1  17    4.39    0.36
 -11  -1  17    0.05    0.15
 -11   1  17    0.17    0.15
  11   1 -17    0.00    0.13
  -9  -1  17    0.94    0.21
   9   1 -17    0.77    0.19
   7   1 -17    0.02    0.12
   5  -1 -17   -0.03    0.12
  -5   1  17    0.00    0.10
   5   1 -17    0.16    0.13
   3  -1 -17    0.58    0.17
  -3  -1  17    0.85    0.17
   3   1 -17    0.75    0.19
  -3   1  17    0.64    0.17
  -1  -1  17    8.03    0.43
   1  -1 -17    7.89    0.46
  -1   1  17    8.57    0.46
   1   1 -17    7.29    0.44
 -14  -2  17    1.31    0.25
  14  -2 -17    1.50    0.24
 -14   2  17    1.51    0.24
  14   2 -17    2.09    0.28
  12  -2 -17    0.65    0.18
 -12  -2  17    0.14    0.15
 -12   2  17    0.62    0.19
  12   2 -17    0.50    0.18
 -10  -2  17    0.17    0.14
  10   2 -17    0.09    0.13
  -8  -2  17    5.46    0.37
   8   2 -17    5.24    0.37
  -6  -2  17    2.96    0.28
  -6   2  17    3.70    0.30
   6   2 -17    3.41    0.30
  -4   2  17    0.75    0.19
   4   2 -17    1.05    0.21
  -2  -2  17    0.04    0.13
   2  -2 -17    0.05    0.12
  -2   2  17    0.11    0.13
   2   2 -17    0.17    0.14
   0  -2  17   -0.06    0.12
   0  -2 -17    0.09    0.15
 -13  -3  17    6.08    0.43
  13  -3 -17    5.73    0.39
  13   3 -17    6.08    0.41
 -13   3  17    6.58    0.42
 -11  -3  17    0.07    0.15
  11  -3 -17    0.03    0.13
  11   3 -17    0.15    0.15
  -9  -3  17    0.01    0.14
   9  -3 -17    0.07    0.13
   9   3 -17    0.20    0.15
  -7  -3  17    4.79    0.35
   7   3 -17    5.22    0.37
  -7   3  17    5.20    0.35
  -5  -3  17    5.66    0.38
   5   3 -17    5.46    0.38
  -5   3  17    5.17    0.36
  -3   3  17    0.24    0.16
   3   3 -17    0.19    0.13
  -1  -3  17    6.29    0.39
 -14   4  17    1.21    0.24
  12  -4 -17    0.47    0.17
 -10  -4  17    3.18    0.33
  10  -4 -17    3.24    0.31
  10   4 -17    2.88    0.31
  -8  -4  17    1.20    0.24
   8  -4 -17    1.43    0.24
   8   4 -17    1.19    0.22
  -6  -4  17   18.33    0.70
   6  -4 -17   19.25    0.67
  -6   4  17   18.77    0.68
  -4  -4  17   14.54    0.62
  -4   4  17   14.56    0.60
  -7   5  17   10.34    0.50
 -14   0  18    0.08    0.16
 -12   0  18   17.66    0.70
 -10   0  18    7.02    0.42
   8   0 -18    0.09    0.13
   6   0 -18   10.38    0.50
  -4   0  18    1.48    0.24
   4   0 -18    1.47    0.25
  -2   0  18    1.60    0.26
 -13  -1  18    1.08    0.23
 -13   1  18    1.15    0.23
 -11  -1  18    0.60    0.20
  11   1 -18    0.79    0.20
  -9  -1  18    2.29    0.27
   9   1 -18    2.37    0.26
   7   1 -18    1.85    0.25
   5   1 -18    0.04    0.13
   3  -1 -18    0.01    0.13
  -3  -1  18   -0.01    0.13
   3   1 -18    0.13    0.13
  -3   1  18   -0.01    0.12
  14  -2 -18    0.38    0.17
  14   2 -18    0.77    0.21
 -14   2  18    0.42    0.19
 -12  -2  18   -0.06    0.14
  12   2 -18    0.11    0.14
 -10  -2  18    0.24    0.17
  10   2 -18    0.18    0.14
  -8  -2  18    3.22    0.32
   8   2 -18    3.08    0.32
   6   2 -18    1.28    0.23
  -4   2  18    0.19    0.14
  -2  -2  18    0.35    0.17
  11  -3 -18   -0.06    0.13
  -9  -3  18    0.11    0.15
  -7  -3  18    4.34    0.36
  -5   3  18    2.15    0.28
   8  -4 -18    0.99    0.21
 -12   0  19   -0.20    0.14
   6   0 -19   -0.06    0.14
 -11  -1  19    0.30    0.17
   9   1 -19    8.09    0.46
   0   0   0    0.00    0.00
;
_shelx_hkl_checksum     90264
_shelx_res_file
;
    shelx.res created by SHELXL-2014/7
TITL shelxt_a.res in C2/c
CELL  0.71073  16.0796   7.9997  14.3078   90.000  114.094   90.000
ZERR     4.00   0.0024   0.0012   0.0021    0.000    0.002    0.000
LATT   7
SYMM  - X,   Y, 1/2 - Z
SFAC  C    H    O
UNIT  80   88   12
TEMP  -148.16
SIZE     0.250   0.260   0.550
MERG   2
L.S. 25
ACTA
FMAP   2
PLAN  -25
BOND   $H
HTAB
CONF
WGHT    0.054300    0.996400
FVAR       0.18003
O1    3    0.000000    0.317434    0.250000    10.50000    0.02179    0.01872 =
         0.02531    0.00000    0.01381    0.00000
O2    3    0.089319    0.535239    0.249908    11.00000    0.02508    0.02560 =
         0.03402   -0.00596    0.01528   -0.00592
C1    1    0.054605    0.405990    0.212385    11.00000    0.01485    0.02105 =
         0.02200    0.00311    0.00738    0.00175
C2    1    0.067271    0.313487    0.128968    11.00000    0.01867    0.01901 =
         0.01998    0.00234    0.00857   -0.00015
C3    1    0.155480    0.261164    0.145506    11.00000    0.02004    0.02107 =
         0.02119    0.00260    0.00889    0.00130
C4    1    0.167876    0.180954    0.065417    11.00000    0.02420    0.02191 =
         0.02574    0.00247    0.01334    0.00232
AFIX  43
H4    2    0.226928    0.142529    0.075872    11.00000   -1.20000
AFIX   0
C5    1    0.095817    0.155922   -0.029369    11.00000    0.03281    0.01822 =
         0.02320    0.00106    0.01463   -0.00220
C6    1    0.008947    0.209043   -0.043033    11.00000    0.02710    0.02377 =
         0.01987    0.00131    0.00674   -0.00435
AFIX  43
H6    2   -0.040579    0.191216   -0.107319    11.00000   -1.20000
AFIX   0
C7    1   -0.007252    0.287404    0.034804    11.00000    0.01999    0.02079 =
         0.02223    0.00369    0.00760   -0.00140
C8    1    0.235145    0.288792    0.246956    11.00000    0.01939    0.03686 =
         0.02426   -0.00176    0.00682    0.00601
AFIX 137
H8A   2    0.285908    0.216745    0.251364    11.00000   -1.50000
H8B   2    0.217039    0.261506    0.302787    11.00000   -1.50000
H8C   2    0.254208    0.406064    0.252580    11.00000   -1.50000
AFIX   0
C9    1    0.110587    0.076588   -0.117156    11.00000    0.04390    0.02730 =
         0.02699   -0.00316    0.01971   -0.00309
AFIX 137
H9A   2    0.100306    0.159992   -0.170920    11.00000   -1.50000
H9B   2    0.067851   -0.016403   -0.144883    11.00000   -1.50000
H9C   2    0.173191    0.034688   -0.092636    11.00000   -1.50000
AFIX   0
C10   1   -0.101987    0.347435    0.015466    11.00000    0.01877    0.03110 =
         0.02666    0.00392    0.00528   -0.00016
AFIX 137
H10A  2   -0.136831    0.364851   -0.058128    11.00000   -1.50000
H10B  2   -0.097951    0.452954    0.051867    11.00000   -1.50000
H10C  2   -0.132615    0.263432    0.040120    11.00000   -1.50000
AFIX   0
HKLF 4
REM  shelxt_a.res in C2/c
REM R1 =  0.0373 for    1857 Fo > 4sig(Fo)  and  0.0420 for all    2095 data
REM    108 parameters refined using      0 restraints
END
WGHT      0.0543      0.9964
REM No hydrogen bonds found for HTAB generation
REM Highest difference peak  0.344,  deepest hole -0.194,  1-sigma level  0.040
Q1    1   0.0624  0.3548  0.1684  11.00000  0.05    0.34
Q2    1   0.0289  0.2867  0.0896  11.00000  0.05    0.32
Q3    1   0.1110  0.3075  0.1351  11.00000  0.05    0.31
Q4    1   0.1935  0.2761  0.1948  11.00000  0.05    0.30
Q5    1   0.0035  0.2332 -0.0034  11.00000  0.05    0.29
Q6    1   0.1618  0.2314  0.1008  11.00000  0.05    0.29
Q7    1   0.1047  0.1113 -0.0704  11.00000  0.05    0.27
Q8    1   0.1316  0.1717  0.0143  11.00000  0.05    0.26
Q9    1   0.0559  0.1809 -0.0297  11.00000  0.05    0.25
Q10   1  -0.0512  0.3216  0.0275  11.00000  0.05    0.24
Q11   1  -0.1495  0.2411 -0.0259  11.00000  0.05    0.17
Q12   1  -0.1143  0.3631  0.0714  11.00000  0.05    0.16
Q13   1   0.2298  0.3453  0.3013  11.00000  0.05    0.15
Q14   1   0.0215  0.3622  0.2250  11.00000  0.05    0.13
Q15   1   0.0987  0.5548  0.3137  11.00000  0.05    0.12
Q16   1  -0.1120  0.4435 -0.0124  11.00000  0.05    0.11
Q17   1  -0.0515  0.2962  0.1983  11.00000  0.05    0.10
Q18   1   0.0706  0.5980  0.2893  11.00000  0.05    0.10
Q19   1   0.2255  0.1863  0.3089  11.00000  0.05    0.10
Q20   1   0.0435  0.5086  0.2010  11.00000  0.05    0.09
Q21   1  -0.0398  0.2619  0.2072  11.00000  0.05    0.09
Q22   1  -0.1014  0.4444  0.2404  11.00000  0.05    0.09
Q23   1   0.0899  0.5286  0.1973  11.00000  0.05    0.08
Q24   1   0.1257  0.5545  0.2254  11.00000  0.05    0.08
Q25   1   0.0614  0.1208 -0.1960  11.00000  0.05    0.08
;
_shelx_res_checksum     27299
data_global
_journal_date_recd_electronic     2017-09-29
_journal_date_accepted     2017-10-10
_journal_name_full     'Acta Crystallographica, Section E'
_journal_year     2017
_journal_volume     73
_journal_issue     11
_journal_page_first     1735
_journal_page_last     1738
_journal_paper_category     GO
_journal_paper_doi     10.1107/S2056989017014670
_journal_coeditor_code     HB7710
_publ_contact_author_name     'Jason A. C. Clyburne'
_publ_contact_author_address
;
Atlantic Centre for Green Chemistry
Department of Chemistry
Saint Mary's University
923 Robie Street
Halifax
Nova Scotia
B3H 3C3 Canada
;
_publ_contact_author_email     jason.clyburne@smu.ca
_publ_contact_author_fax     ?
_publ_contact_author_phone     ?
_publ_section_title
;
Crystal structure of 2,4,6-trimethylbenzoic anhydride
;
_publ_section_title_footnote     .
loop_
    _publ_author_name
    _publ_author_footnote
    _publ_author_address
    'Land, Michael A.' .
;
Atlantic Centre for Green Chemistry
Department of Chemistry
Saint Mary's University
923 Robie Street
Halifax
Nova Scotia
B3H 3C3 Canada
;
    'Robertson, Katherine N.' .
;
Atlantic Centre for Green Chemistry
Department of Chemistry
Saint Mary's University
923 Robie Street
Halifax
Nova Scotia
B3H 3C3 Canada
;
    'Clyburne, Jason A. C.' .
;
Atlantic Centre for Green Chemistry
Department of Chemistry
Saint Mary's University
923 Robie Street
Halifax
Nova Scotia
B3H 3C3 Canada
;
_publ_section_synopsis
;
The title compound was isolated as a by-product from a reaction incorporating
2,4,6-trimethylbenzoic acid under basic conditions.
;
