# Supplementary material for: Crystal structure of 2,4,6-tri­methyl­benzoic anhydride
Source: Acta Crystallogr E Crystallogr Commun. 2017 Oct 20;73(Pt 11):1735–8. doi: 10.1107/S2056989017014670 (PMC5683502; doi:10.1107/S2056989017014670)
Supplement: Supplementary file 2 [file e-73-01735-Isup2.hkl]

data_I                                                                          
_shelx_title ' shelxt_a.res in C2/c'                                            
_shelx_refln_list_code          4                                               
_shelx_F_calc_maximum      174.26                                               
_exptl_crystal_F_000       664.00                                               
_reflns_d_resolution_high  0.7364                                               
                                                                                
loop_                                                                           
 _space_group_symop_operation_xyz                                               
 'x, y, z'                                                                      
 '-x, y, -z+1/2'                                                                
 'x+1/2, y+1/2, z'                                                              
 '-x+1/2, y+1/2, -z+1/2'                                                        
 '-x, -y, -z'                                                                   
 'x, -y, z-1/2'                                                                 
 '-x+1/2, -y+1/2, -z'                                                           
 'x+1/2, -y+1/2, z-1/2'                                                         
                                                                                
_cell_length_a    16.0796                                                       
_cell_length_b     7.9997                                                       
_cell_length_c    14.3078                                                       
_cell_angle_alpha  90.000                                                       
_cell_angle_beta  114.094                                                       
_cell_angle_gamma  90.000                                                       
                                                                                
_shelx_F_squared_multiplier     1.000                                           
                                                                                
loop_                                                                           
 _refln_index_h                                                                 
 _refln_index_k                                                                 
 _refln_index_l                                                                 
 _refln_F_squared_calc                                                          
 _refln_F_squared_meas                                                          
 _refln_F_squared_sigma                                                         
 _refln_observed_status                                                         
   2   0   0      20674.81      20508.29       159.67 o                         
   4   0   0       1086.27       1192.22        10.51 o                         
   6   0   0       1842.46       1794.86        15.87 o                         
   8   0   0       1323.10       1449.17        14.74 o                         
  10   0   0       1599.11       1557.88        15.31 o                         
  12   0   0       4389.52       4255.66        33.03 o                         
  14   0   0         68.87         54.74         4.25 o                         
  16   0   0          1.31          1.19         2.28 o                         
  18   0   0        918.09       1044.64        20.83 o                         
   1   1   0       4650.20       4762.43        27.91 o                         
   3   1   0       2347.73       2291.32        13.28 o                         
   5   1   0        802.85        858.34         5.87 o                         
   7   1   0       1553.64       1604.42        10.41 o                         
   9   1   0          9.95         10.01         0.86 o                         
  11   1   0         34.21         28.37         1.40 o                         
  13   1   0        227.06        210.39         4.01 o                         
  15   1   0         41.03         36.36         2.45 o                         
  17   1   0          0.68          1.23         1.69 o                         
  19   1   0         14.44         17.31         3.91 o                         
   0   2   0      22938.51      23082.29       181.82 o                         
   2   2   0         54.16         80.91         1.24 o                         
   4   2   0       6746.04       7088.36        39.50 o                         
   6   2   0       7016.92       7500.85        42.15 o                         
   8   2   0       1705.47       1713.91        11.34 o                         
  10   2   0         28.08         32.75         1.51 o                         
  12   2   0       1106.79       1114.48        10.60 o                         
  14   2   0        428.34        464.65         9.34 o                         
  16   2   0         66.22         84.26         4.56 o                         
  18   2   0        307.69        357.22        11.67 o                         
   1   3   0        135.33        151.67         1.88 o                         
   3   3   0       1334.41       1490.39         9.54 o                         
   5   3   0        732.70        793.67         6.31 o                         
   7   3   0         34.03         17.81         1.01 o                         
   9   3   0        110.51        113.08         2.34 o                         
  11   3   0        425.47        439.86         5.77 o                         
  13   3   0         55.22         53.13         2.73 o                         
  15   3   0        356.31        356.48         8.83 o                         
  17   3   0        379.72        416.39        20.36 o                         
   0   4   0        426.81        431.91         5.52 o                         
   2   4   0         72.37         80.11         1.61 o                         
   4   4   0        675.04        695.09         5.54 o                         
   6   4   0       1062.74       1264.28         8.98 o                         
   8   4   0        219.84        223.38         3.67 o                         
  10   4   0          6.51          4.05         1.28 o                         
  12   4   0        430.42        452.46         8.04 o                         
  14   4   0        357.52        369.85         7.63 o                         
  16   4   0          8.92         12.48         2.79 o                         
   1   5   0        455.46        522.85         4.81 o                         
   3   5   0          4.69          3.56         0.71 o                         
   5   5   0        100.49        114.35         2.36 o                         
   7   5   0         14.90         20.00         1.51 o                         
   9   5   0       1162.10       1207.71        28.86 o                         
  11   5   0         63.20         59.92         3.20 o                         
  13   5   0        307.94        290.75         6.86 o                         
  15   5   0          5.27          6.44         2.13 o                         
  17   5   0          6.40          4.94         4.63 o                         
   0   6   0        320.09        363.56        10.20 o                         
   2   6   0        157.35        177.31         3.07 o                         
   4   6   0         34.42         33.82         1.99 o                         
   6   6   0        115.39        130.68         3.50 o                         
   8   6   0          3.83          3.39         1.66 o                         
  10   6   0        575.79        543.45         9.29 o                         
  12   6   0        379.44        348.93         7.67 o                         
  14   6   0         31.58         32.48         3.20 o                         
  16   6   0         16.31         10.91         4.32 o                         
   1   7   0         71.89         69.03         2.46 o                         
   3   7   0         22.71         16.42         1.43 o                         
   5   7   0        119.46        109.14         3.44 o                         
   7   7   0        119.29        110.53         3.61 o                         
   9   7   0        101.50         98.09         4.13 o                         
  11   7   0         65.89         71.64         4.01 o                         
  13   7   0        332.30        328.63         8.01 o                         
   0   8   0        990.14        982.27        23.91 o                         
   2   8   0        310.75        301.70         5.75 o                         
   4   8   0        100.58         90.80         3.84 o                         
   6   8   0          0.42         -0.08         1.61 o                         
   8   8   0          0.28          0.50         2.48 o                         
  10   8   0         67.19         74.86         4.17 o                         
  12   8   0        168.76        167.14         5.93 o                         
   1   9   0         29.60         29.87         2.88 o                         
   3   9   0        163.46        150.77         5.98 o                         
   5   9   0         14.26         13.39         2.35 o                         
   7   9   0          9.12          4.18         2.44 o                         
   9   9   0         24.18         25.42         3.68 o                         
   0  10   0         50.87         69.42         8.02 o                         
   2  10   0        123.80        121.57         5.86 o                         
   4  10   0        713.02        752.88        18.21 o                         
 -19   1   1          0.19         -0.45         2.26 o                         
 -17   1   1        497.58        517.15         8.30 o                         
 -15   1   1         13.31         15.03         1.84 o                         
 -13   1   1        737.80        688.62         7.67 o                         
 -11   1   1        169.77        155.62         2.56 o                         
  -9   1   1         90.41        113.37         2.01 o                         
  -7   1   1        404.98        413.33         3.69 o                         
  -5   1   1       4135.75       4127.71        23.47 o                         
  -3   1   1       1496.04       1603.98        10.03 o                         
  -1   1   1          8.68         -0.90         0.90 o                         
   1   1   1      18992.94      18560.30       118.44 o                         
   3   1   1        647.08        737.08         5.22 o                         
   5   1   1       1344.59       1344.06         8.67 o                         
   7   1   1        585.91        645.27         5.20 o                         
   9   1   1        442.67        406.18         4.13 o                         
  11   1   1       1521.20       1485.32        11.67 o                         
  13   1   1       1008.10       1015.74        11.21 o                         
  15   1   1         33.92         26.75         3.56 o                         
  17   1   1        215.44        222.70         8.64 o                         
  19   1   1        141.59        136.37        10.80 o                         
 -18   2   1         55.08         52.31         7.02 o                         
 -16   2   1         63.24         56.14         3.39 o                         
 -14   2   1        842.23        788.80         9.77 o                         
 -12   2   1       1252.61       1195.59        11.06 o                         
 -10   2   1          5.16          7.26         0.81 o                         
  -8   2   1        151.51        179.97         2.87 o                         
  -6   2   1       3174.59       3439.87        20.20 o                         
  -4   2   1       1284.39       1288.59         8.70 o                         
  -2   2   1      21501.41      20954.33       155.18 o                         
   0   2   1      10688.73      10486.92        73.31 o                         
   2   2   1       1931.27       2018.72        11.94 o                         
   4   2   1        806.49        787.61         5.54 o                         
   6   2   1        621.84        664.27         6.15 o                         
   8   2   1        972.36        965.84         7.30 o                         
  10   2   1        264.89        302.87         4.02 o                         
  12   2   1       1267.00       1296.34        11.97 o                         
  14   2   1        261.47        249.88         4.76 o                         
  16   2   1        595.74        660.78        15.69 o                         
  18   2   1        408.81        450.31        13.42 o                         
 -17   3   1         13.30         12.58         2.71 o                         
 -15   3   1        513.52        505.34         9.00 o                         
 -13   3   1        395.40        362.87         6.10 o                         
 -11   3   1        948.54        939.38         9.21 o                         
  -9   3   1        528.42        509.99         4.82 o                         
  -7   3   1         84.52         86.68         1.69 o                         
  -5   3   1         12.47          6.38         0.73 o                         
  -3   3   1       1574.73       1546.39        13.67 o                         
  -1   3   1       1179.55       1273.19         8.22 o                         
   1   3   1       1815.89       1995.54        12.98 o                         
   3   3   1       2447.29       2499.99        15.06 o                         
   5   3   1        656.61        690.27         5.40 o                         
   7   3   1        394.97        426.66         4.11 o                         
   9   3   1        507.97        542.94         5.64 o                         
  11   3   1          2.36          0.82         1.02 o                         
  13   3   1        526.41        556.05         8.03 o                         
  15   3   1         33.52         36.24         3.25 o                         
  17   3   1         40.24         49.28         5.34 o                         
 -18   4   1         64.58         62.63         8.02 o                         
 -16   4   1          1.03          2.29         2.80 o                         
 -14   4   1       1411.42       1359.88        16.63 o                         
 -12   4   1       2681.11       2521.85        22.34 o                         
 -10   4   1        414.27        403.32         6.18 o                         
  -8   4   1        539.99        563.70         5.69 o                         
  -6   4   1        196.37        196.27         2.54 o                         
  -4   4   1        290.74        291.60         3.07 o                         
  -2   4   1       2112.26       2309.29        15.29 o                         
   0   4   1       3018.16       3271.89        23.13 o                         
   2   4   1         98.15        104.98         1.79 o                         
   4   4   1        862.63        843.88         6.44 o                         
   6   4   1        270.87        289.60         3.32 o                         
   8   4   1         54.74         40.88         1.67 o                         
  10   4   1        162.02        186.12         4.82 o                         
  12   4   1         49.42         51.79         3.11 o                         
  14   4   1         20.83         12.87         2.47 o                         
  16   4   1          3.76          6.05         2.49 o                         
 -17   5   1         41.34         42.13         6.48 o                         
 -15   5   1          0.02         -0.58         1.91 o                         
 -13   5   1          3.90          0.51         1.63 o                         
 -11   5   1        799.27        773.55         9.77 o                         
  -9   5   1        417.64        404.83        10.24 o                         
  -7   5   1        284.75        290.69         3.94 o                         
  -5   5   1        928.15        885.77         7.75 o                         
  -3   5   1        166.45        158.18         2.70 o                         
  -1   5   1        602.25        631.69         5.42 o                         
   1   5   1        507.01        590.43         5.16 o                         
   3   5   1         77.38        113.75         2.10 o                         
   5   5   1         35.70         37.01         1.61 o                         
   7   5   1         15.53         24.42         1.86 o                         
   9   5   1         10.69         11.94         1.56 o                         
  11   5   1        166.57        152.74         4.78 o                         
  13   5   1          0.04         -0.38         1.69 o                         
  15   5   1         29.05         31.71         3.31 o                         
 -16   6   1        247.07        288.17        15.43 o                         
 -14   6   1        185.95        184.62         6.36 o                         
 -12   6   1        146.57        121.54         4.62 o                         
 -10   6   1          3.09          2.60         1.56 o                         
  -8   6   1       1305.26       1320.60        13.55 o                         
  -6   6   1        636.92        662.26         6.82 o                         
  -4   6   1        315.84        311.84         5.44 o                         
  -2   6   1        178.93        185.88         3.20 o                         
   0   6   1         67.04         51.80         2.17 o                         
   2   6   1          0.41         -0.06         0.80 o                         
   4   6   1       1152.67       1152.04        10.68 o                         
   6   6   1         52.22         49.66         2.46 o                         
   8   6   1          1.81         -1.04         1.20 o                         
  10   6   1        236.15        229.17        10.04 o                         
  12   6   1         24.78         19.88         2.65 o                         
  14   6   1          4.04          4.13         2.06 o                         
  16   6   1         14.87         15.43         5.55 o                         
 -15   7   1         54.94         58.00         8.33 o                         
 -13   7   1          7.16          4.46         2.20 o                         
 -11   7   1        106.87        111.91         7.97 o                         
  -9   7   1        195.26        198.79         5.58 o                         
  -7   7   1         23.04         19.54         2.45 o                         
  -5   7   1        207.92        201.53         3.68 o                         
  -3   7   1         33.53         31.92         1.79 o                         
  -1   7   1        223.90        213.22         4.02 o                         
   1   7   1          2.04          2.97         1.32 o                         
   3   7   1        175.56        156.22         4.46 o                         
   5   7   1        325.74        321.67         5.79 o                         
   7   7   1        217.86        213.26         4.90 o                         
   9   7   1          0.16         -1.50         1.50 o                         
  11   7   1          4.93          3.51         1.87 o                         
  13   7   1         25.95         27.24         3.15 o                         
 -12   8   1         47.55         38.38         3.49 o                         
 -10   8   1         27.14         27.98         3.03 o                         
  -8   8   1         79.02         74.88         3.91 o                         
  -6   8   1          8.91          9.62         2.10 o                         
  -4   8   1         17.54         17.85         2.23 o                         
  -2   8   1        136.48        130.65         3.83 o                         
   0   8   1       1130.25       1148.80        12.76 o                         
   2   8   1        463.16        432.62         7.93 o                         
   4   8   1          2.87          2.26         1.64 o                         
   6   8   1        372.92        348.63         7.36 o                         
   8   8   1        142.66        134.60         5.05 o                         
  10   8   1        213.45        209.29         6.47 o                         
  12   8   1         25.84         32.09         6.79 o                         
 -11   9   1         24.47         37.33         7.10 o                         
  -9   9   1          0.28          4.82         2.66 o                         
  -7   9   1        220.79        227.44         7.52 o                         
  -5   9   1         37.80         39.26         5.00 o                         
  -3   9   1          3.92          4.73         2.30 o                         
  -1   9   1         97.27         94.97         4.13 o                         
   1   9   1        510.55        502.24        10.74 o                         
   3   9   1        361.72        344.56         7.54 o                         
   5   9   1          0.42         -1.69         1.69 o                         
   7   9   1        177.32        183.55         8.36 o                         
   9   9   1         40.24         39.18         6.79 o                         
  -6  10   1        418.78        412.51        18.82 o                         
  -4  10   1        126.43        141.94        14.35 o                         
  -2  10   1        565.92        573.99        11.99 o                         
   0  10   1         91.16         89.32         5.86 o                         
   2  10   1         16.84         11.15         2.97 o                         
   4  10   1         12.42         14.78         3.35 o                         
   6  10   1         10.89          8.33         4.94 o                         
 -20   0   2         79.59        126.81        10.49 o                         
 -18   0   2         53.95         78.13         5.56 o                         
 -16   0   2         60.35         40.28         4.15 o                         
 -14   0   2        196.95        209.55         5.73 o                         
 -12   0   2       1941.56       1954.45        24.91 o                         
 -10   0   2          1.04          0.51         0.79 o                         
  -8   0   2       7425.21       8393.71        66.52 o                         
  -6   0   2      15920.89      16032.16       126.56 o                         
  -4   0   2       7072.94       7039.23        54.97 o                         
  -2   0   2       7307.31       7206.93       122.64 o                         
   0   0   2         70.43         50.98         2.09 o                         
   2   0   2        671.86        597.68         5.85 o                         
   4   0   2        375.36        409.04         6.52 o                         
   6   0   2        774.50        875.54         9.04 o                         
   8   0   2        171.24        159.61         3.32 o                         
  10   0   2       4957.29       4994.85        42.13 o                         
  12   0   2       2046.36       2023.55        23.42 o                         
  14   0   2         64.22         63.68         4.47 o                         
  16   0   2          3.37          1.39         2.40 o                         
  18   0   2         45.39         45.35         7.71 o                         
 -19   1   2          2.23          5.77         2.31 o                         
 -17   1   2          0.03          0.18         1.70 o                         
 -15   1   2          4.09          3.54         1.41 o                         
 -13   1   2        505.80        519.94         6.02 o                         
 -11   1   2        212.61        209.63         3.88 o                         
  -9   1   2          3.49          5.66         0.71 o                         
  -7   1   2        407.81        445.01         3.91 o                         
  -5   1   2       1326.57       1449.01         8.95 o                         
  -3   1   2       3398.99       3441.14        19.36 o                         
  -1   1   2       3232.34       3355.83        18.72 o                         
   1   1   2      13647.91      13592.93        87.30 o                         
   3   1   2       3758.88       3804.06        25.67 o                         
   5   1   2         13.33         11.42         0.74 o                         
   7   1   2       1376.50       1385.92         9.44 o                         
   9   1   2         74.28         83.99         2.73 o                         
  11   1   2        124.55        126.06         2.75 o                         
  13   1   2         38.86         36.57         2.37 o                         
  15   1   2         56.59         60.03         4.54 o                         
  17   1   2          3.44          6.06         2.40 o                         
 -20   2   2        192.45        225.29         9.25 o                         
 -18   2   2          2.39          0.70         2.45 o                         
 -16   2   2        119.55        119.61         4.45 o                         
 -14   2   2         23.27         37.05         2.42 o                         
 -12   2   2         31.06         51.49         1.91 o                         
 -10   2   2        191.92        166.98         2.79 o                         
  -8   2   2         62.68         92.60         1.82 o                         
  -6   2   2        247.37        224.79         2.40 o                         
  -4   2   2       2440.93       2490.98        16.11 o                         
  -2   2   2      30365.53      30159.21       281.35 o                         
   0   2   2       6972.45       7284.98        40.41 o                         
   2   2   2        541.16        513.41         3.83 o                         
   4   2   2        338.08        287.26         2.69 o                         
   6   2   2         55.62         86.17         1.63 o                         
   8   2   2        253.63        271.49         3.60 o                         
  10   2   2       2332.69       2263.81        16.30 o                         
  12   2   2       1040.77       1032.96         9.48 o                         
  14   2   2          6.61          6.47         3.25 o                         
  16   2   2          5.86          3.39         2.84 o                         
  18   2   2         34.42         33.63         6.79 o                         
 -19   3   2          2.82          6.61         3.47 o                         
 -17   3   2         52.66         60.62         4.81 o                         
 -15   3   2          8.92          6.62         2.17 o                         
 -13   3   2        657.29        680.49         8.80 o                         
 -11   3   2          4.03          8.33         1.21 o                         
  -9   3   2          9.49         21.93         1.16 o                         
  -7   3   2        733.98        728.18         5.71 o                         
  -5   3   2       1173.12       1083.69         7.43 o                         
  -3   3   2        483.06        517.77         4.58 o                         
  -1   3   2        170.78        189.56         2.15 o                         
   1   3   2         30.30         32.61         1.25 o                         
   3   3   2       1239.32       1258.07         8.37 o                         
   5   3   2       5245.04       5396.65        31.11 o                         
   7   3   2         40.90         48.24         1.63 o                         
   9   3   2        140.55        139.98         2.77 o                         
  11   3   2        220.54        213.27         4.05 o                         
  13   3   2          9.56         10.94         2.32 o                         
  15   3   2         18.92         22.17         4.35 o                         
  17   3   2        374.17        394.36        12.54 o                         
 -18   4   2          5.29         10.84         2.79 o                         
 -16   4   2        534.12        536.08        11.45 o                         
 -14   4   2        618.27        681.59         9.32 o                         
 -12   4   2         85.40         59.80         3.37 o                         
 -10   4   2        330.77        348.83         6.54 o                         
  -8   4   2          1.37          0.26         0.72 o                         
  -6   4   2        635.62        676.82         6.16 o                         
  -4   4   2       1507.80       1540.12        11.17 o                         
  -2   4   2       2312.65       2560.43        17.47 o                         
   0   4   2       1105.70       1070.07         9.00 o                         
   2   4   2        131.11         93.77         1.72 o                         
   4   4   2       2614.74       2921.22        17.94 o                         
   6   4   2       3571.18       3905.74        25.38 o                         
   8   4   2          1.10         -0.66         0.83 o                         
  10   4   2         94.58        104.60         3.22 o                         
  12   4   2         68.78         62.98         3.43 o                         
  14   4   2         40.08         42.93         3.35 o                         
  16   4   2        501.35        537.64        14.82 o                         
 -17   5   2         92.88         84.03         6.06 o                         
 -15   5   2        538.12        507.55        14.87 o                         
 -13   5   2        576.74        571.85         8.44 o                         
 -11   5   2        632.40        606.68         8.31 o                         
  -9   5   2        564.46        583.66        10.78 o                         
  -7   5   2         24.09         19.38         1.32 o                         
  -5   5   2          0.74          1.53         0.77 o                         
  -3   5   2        147.75        160.24         3.52 o                         
  -1   5   2        443.56        404.91         4.04 o                         
   1   5   2         71.84         66.50         1.66 o                         
   3   5   2        136.90        154.94         2.42 o                         
   5   5   2        445.69        462.78         5.66 o                         
   7   5   2         41.05         38.57         2.19 o                         
   9   5   2        170.94        168.85         4.10 o                         
  11   5   2          9.46          9.79         1.96 o                         
  13   5   2         92.97         94.34         4.31 o                         
  15   5   2         11.36          8.80         3.38 o                         
 -16   6   2        152.53        144.80         6.47 o                         
 -14   6   2        261.21        260.61         9.31 o                         
 -12   6   2          7.25          4.76         1.88 o                         
 -10   6   2        102.19        109.15         6.44 o                         
  -8   6   2        565.87        588.38         7.97 o                         
  -6   6   2        279.96        284.71         4.15 o                         
  -4   6   2        316.86        321.53         4.61 o                         
  -2   6   2          1.78          2.98         0.93 o                         
   0   6   2        731.12        749.85         7.16 o                         
   2   6   2        111.88        108.19         2.48 o                         
   4   6   2        546.11        584.18         7.67 o                         
   6   6   2        245.69        247.32         4.95 o                         
   8   6   2         48.83         47.32         2.70 o                         
  10   6   2         32.78         28.62         2.77 o                         
  12   6   2         23.93         23.77         2.81 o                         
  14   6   2         34.97         36.55         3.30 o                         
 -15   7   2          5.50          0.62         4.32 o                         
 -13   7   2         25.52         27.78         2.98 o                         
 -11   7   2         67.17         65.25         3.84 o                         
  -9   7   2          5.04          3.85         1.76 o                         
  -7   7   2          9.90         10.78         1.72 o                         
  -5   7   2         22.88         27.32         1.72 o                         
  -3   7   2        187.49        191.29         3.54 o                         
  -1   7   2         10.60         13.07         1.65 o                         
   1   7   2        312.35        295.41         7.24 o                         
   3   7   2         76.07         64.85         3.15 o                         
   5   7   2          6.54          6.31         1.51 o                         
   7   7   2         67.26         70.52         4.06 o                         
   9   7   2          2.57          4.21         1.87 o                         
  11   7   2        103.65         97.37         4.45 o                         
  13   7   2          0.42          3.35         2.48 o                         
 -12   8   2         37.84         42.12         3.58 o                         
 -10   8   2        285.87        310.97         7.92 o                         
  -8   8   2         57.53         57.21         6.37 o                         
  -6   8   2        490.90        489.24         8.77 o                         
  -4   8   2          3.09          2.43         1.48 o                         
  -2   8   2         10.83         13.08         2.05 o                         
   0   8   2          1.12          3.30         1.51 o                         
   2   8   2          8.76          8.25         1.95 o                         
   4   8   2        115.02        108.69         7.15 o                         
   6   8   2          0.06         -0.82         1.69 o                         
   8   8   2          0.17          0.55         2.12 o                         
  10   8   2         76.27         64.77         4.01 o                         
  12   8   2         23.09         24.68         6.17 o                         
 -11   9   2         83.96         89.30         6.53 o                         
  -9   9   2         50.97         55.53         6.25 o                         
  -7   9   2        199.68        212.77         9.16 o                         
  -5   9   2         65.27         67.71         5.56 o                         
  -3   9   2          8.43          6.62         2.03 o                         
  -1   9   2        110.10        101.64         5.34 o                         
   1   9   2         13.36         10.36         2.15 o                         
   3   9   2         34.74         34.49         3.56 o                         
   5   9   2         33.83         26.09         2.88 o                         
   7   9   2         10.18          5.07         2.84 o                         
  -6  10   2        432.21        421.77        19.13 o                         
  -4  10   2        236.86        197.80         9.05 o                         
  -2  10   2         43.10         47.96         4.55 o                         
   0  10   2         37.74         35.50         4.04 o                         
   2  10   2          2.26          4.06         2.53 o                         
   4  10   2          5.16          7.86         2.40 o                         
   6  10   2        141.28        123.72         9.87 o                         
 -19   1   3         46.30         56.31         4.28 o                         
 -17   1   3        247.36        251.12         6.24 o                         
 -15   1   3          0.94          4.64         1.29 o                         
 -13   1   3         50.41         59.80         2.32 o                         
 -11   1   3          9.80         21.31         1.28 o                         
  -9   1   3       1866.40       2036.77        12.96 o                         
  -7   1   3         22.35          6.01         0.71 o                         
  -5   1   3        704.84        782.88         6.28 o                         
  -3   1   3          7.22         10.69         0.60 o                         
  -1   1   3       1181.28       1296.96         7.81 o                         
   1   1   3       2821.54       2612.54        15.08 o                         
   3   1   3       9451.36       9630.28        69.58 o                         
   5   1   3        190.18        151.17         1.89 o                         
   7   1   3          0.37          0.37         0.56 o                         
   9   1   3       1504.02       1452.08        11.28 o                         
  11   1   3        444.43        440.34         6.89 o                         
  13   1   3         49.50         47.76         2.44 o                         
  15   1   3          0.00         -1.73         1.76 o                         
  17   1   3         25.63         29.04         3.71 o                         
 -20   2   3         66.69         77.48         6.43 o                         
 -18   2   3        172.77        169.08         5.43 o                         
 -16   2   3        188.10        203.09         5.85 o                         
 -14   2   3         72.27         41.33         3.89 o                         
 -12   2   3         26.96         22.56         1.44 o                         
 -10   2   3        826.98        875.56         7.15 o                         
  -8   2   3          5.19          5.77         0.58 o                         
  -6   2   3        852.64        956.81         6.59 o                         
  -4   2   3         43.30         43.53         1.20 o                         
  -2   2   3      15205.29      15625.77        86.76 o                         
   0   2   3        335.36        424.62         3.96 o                         
   2   2   3        407.61        394.39         3.56 o                         
   4   2   3       6746.84       7325.30        44.04 o                         
   6   2   3       1504.49       1596.79        11.56 o                         
   8   2   3        123.90        130.02         2.35 o                         
  10   2   3       1507.33       1498.71        11.95 o                         
  12   2   3          0.19         -0.77         1.22 o                         
  14   2   3         37.74         34.23         2.81 o                         
  16   2   3          7.73          4.92         2.42 o                         
 -19   3   3        177.02        177.87         5.97 o                         
 -17   3   3        115.09         98.14         4.37 o                         
 -15   3   3        614.25        575.02        10.24 o                         
 -13   3   3        147.99        140.90         4.05 o                         
 -11   3   3        778.35        730.57         7.83 o                         
  -9   3   3        510.38        527.97         5.30 o                         
  -7   3   3        707.45        683.01         5.35 o                         
  -5   3   3       1013.74       1090.51         8.25 o                         
  -3   3   3       1100.16       1073.54         9.38 o                         
  -1   3   3        397.05        430.21         3.60 o                         
   1   3   3        179.86        144.57         2.67 o                         
   3   3   3          8.88          5.52         0.61 o                         
   5   3   3        108.80        126.24         2.26 o                         
   7   3   3          6.24          7.38         0.93 o                         
   9   3   3        792.18        754.97         8.09 o                         
  11   3   3         18.21         15.90         1.60 o                         
  13   3   3        189.21        193.79         6.37 o                         
  15   3   3         43.94         65.33         4.60 o                         
  17   3   3          8.23          0.00         4.32 o                         
 -18   4   3         28.63         41.54         6.81 o                         
 -16   4   3        203.97        198.51         5.26 o                         
 -14   4   3       1102.70       1021.24        11.96 o                         
 -12   4   3          9.20         11.49         1.65 o                         
 -10   4   3        144.41        150.01         3.32 o                         
  -8   4   3        620.50        603.17         6.62 o                         
  -6   4   3         41.77         44.29         1.59 o                         
  -4   4   3       1514.94       1571.99        13.68 o                         
  -2   4   3       7158.99       7799.16        44.03 o                         
   0   4   3        786.29        701.92         5.50 o                         
   2   4   3        115.51        118.69         1.96 o                         
   4   4   3          8.82          3.64         0.71 o                         
   6   4   3        155.42        124.81         2.84 o                         
   8   4   3         23.75         18.90         1.56 o                         
  10   4   3         25.70         20.48         1.77 o                         
  12   4   3        592.59        600.60         8.85 o                         
  14   4   3          6.54          7.58         3.53 o                         
  16   4   3         38.12         31.47         6.79 o                         
 -17   5   3        395.93        404.70        10.33 o                         
 -15   5   3         72.18         68.90         7.48 o                         
 -13   5   3        205.14        211.28         5.01 o                         
 -11   5   3        128.66        132.73         5.34 o                         
  -9   5   3        268.01        269.91         4.53 o                         
  -7   5   3         37.42         33.33         1.56 o                         
  -5   5   3       1034.13       1042.85         8.75 o                         
  -3   5   3        210.47        206.00         3.13 o                         
  -1   5   3        994.18       1010.72         7.61 o                         
   1   5   3          9.00          3.72         0.91 o                         
   3   5   3         31.31         48.81         2.51 o                         
   5   5   3          6.16         15.00         1.40 o                         
   7   5   3         30.99         30.47         2.09 o                         
   9   5   3          0.22          0.22         1.27 o                         
  11   5   3        403.27        385.33         7.83 o                         
  13   5   3         15.99         12.38         2.35 o                         
  15   5   3         18.12         20.31         3.32 o                         
 -16   6   3        164.84        164.69         6.94 o                         
 -14   6   3        441.17        412.82        11.31 o                         
 -12   6   3          2.28         -0.46         1.47 o                         
 -10   6   3        155.83        160.64         4.24 o                         
  -8   6   3        113.49        119.29         3.39 o                         
  -6   6   3         19.98         18.33         1.39 o                         
  -4   6   3        101.69         90.67         2.42 o                         
  -2   6   3       1253.94       1373.61        11.00 o                         
   0   6   3        673.87        675.10         7.41 o                         
   2   6   3       1037.42       1056.65        10.00 o                         
   4   6   3          8.48          1.73         1.23 o                         
   6   6   3        153.15        139.83         4.20 o                         
   8   6   3        322.08        305.15         5.85 o                         
  10   6   3        127.07        120.68         5.97 o                         
  12   6   3         62.13         62.84         3.85 o                         
  14   6   3         14.38         16.91         3.26 o                         
 -15   7   3         58.32         63.45         4.01 o                         
 -13   7   3         12.86         13.22         2.44 o                         
 -11   7   3         62.24         53.14         3.35 o                         
  -9   7   3        604.82        584.83         8.50 o                         
  -7   7   3       1042.00       1050.47        10.80 o                         
  -5   7   3        100.06        106.49         3.78 o                         
  -3   7   3        200.23        190.70         5.68 o                         
  -1   7   3         50.02         60.50         2.41 o                         
   1   7   3        670.38        693.63        10.05 o                         
   3   7   3         50.26         53.09         4.23 o                         
   5   7   3        711.86        714.78         9.45 o                         
   7   7   3        162.72        159.67         4.42 o                         
   9   7   3         67.17         71.60         3.96 o                         
  11   7   3          2.65          2.55         2.01 o                         
 -12   8   3        104.16         96.53         4.67 o                         
 -10   8   3         51.74         45.49         3.48 o                         
  -8   8   3       1277.40       1298.68        20.12 o                         
  -6   8   3       2505.61       2578.02        29.52 o                         
  -4   8   3         29.76         27.76         2.31 o                         
  -2   8   3         24.40         21.75         2.12 o                         
   0   8   3         95.80         90.85         3.89 o                         
   2   8   3        172.20        180.37         5.22 o                         
   4   8   3        196.94        205.04         5.72 o                         
   6   8   3        290.30        284.77         6.90 o                         
   8   8   3         63.20         63.16         4.43 o                         
  10   8   3          6.86          5.80         2.22 o                         
 -11   9   3          2.40         -3.39         4.32 o                         
  -9   9   3        352.05        378.18        10.03 o                         
  -7   9   3         14.84         15.59         3.81 o                         
  -5   9   3        382.42        391.72        11.89 o                         
  -3   9   3         18.65         21.61         2.35 o                         
  -1   9   3        189.23        195.69         5.79 o                         
   1   9   3        164.08        159.52         5.24 o                         
   3   9   3        179.42        179.83         5.71 o                         
   5   9   3         68.49         65.51         3.97 o                         
   7   9   3          7.59          3.93         2.55 o                         
  -6  10   3        119.51        132.98        11.11 o                         
  -4  10   3          2.48          0.62         4.01 o                         
  -2  10   3         46.99         63.60         4.68 o                         
   0  10   3        124.92        123.93         5.99 o                         
   2  10   3         67.67         65.67         3.99 o                         
   4  10   3         85.89         85.43         6.63 o                         
 -20   0   4        106.58        132.98        10.49 o                         
 -18   0   4         14.54         22.28         3.81 o                         
 -16   0   4        142.26        108.28         4.68 o                         
 -14   0   4         60.31         27.38         3.00 o                         
 -12   0   4        874.28        785.50        16.30 o                         
 -10   0   4       2841.90       3056.87        26.40 o                         
  -8   0   4       4315.53       4747.38        41.55 o                         
  -6   0   4       2480.94       2377.90        23.69 o                         
  -4   0   4          0.09          1.30         0.67 o                         
  -2   0   4         13.70         30.69         1.42 o                         
   0   0   4      14260.48      13786.16       125.67 o                         
   2   0   4       7259.56       7466.48        58.71 o                         
   4   0   4      11211.10      12184.36       117.30 o                         
   6   0   4        767.78        734.13         8.20 o                         
   8   0   4       1088.84       1011.94        13.10 o                         
  10   0   4       2909.94       2800.94        30.14 o                         
  12   0   4        833.66        844.98        12.98 o                         
  14   0   4          3.71          5.91         2.81 o                         
  16   0   4          9.46         16.35         5.55 o                         
 -21   1   4         42.56         52.14         7.71 o                         
 -19   1   4          6.02          4.19         2.36 o                         
 -17   1   4         52.21         47.64         2.86 o                         
 -15   1   4         29.40         32.82         2.05 o                         
 -13   1   4         41.80         60.35         2.90 o                         
 -11   1   4       1296.92       1358.15        10.62 o                         
  -9   1   4       1043.51       1014.78         8.08 o                         
  -7   1   4       1458.39       1480.63        10.42 o                         
  -5   1   4       4616.26       4535.23        25.71 o                         
  -3   1   4        628.86        637.20         4.77 o                         
  -1   1   4       5019.69       5021.68        28.12 o                         
   1   1   4       8972.22       8805.61        48.71 o                         
   3   1   4         19.52         12.05         0.71 o                         
   5   1   4        481.95        478.38         4.13 o                         
   7   1   4          1.05          3.13         0.78 o                         
   9   1   4        395.86        398.12         4.79 o                         
  11   1   4          7.46          7.55         1.54 o                         
  13   1   4         28.18         34.54         2.44 o                         
  15   1   4        190.22        219.55         6.14 o                         
  17   1   4          4.42         -1.54         4.01 o                         
 -20   2   4          0.85          3.39         2.67 o                         
 -18   2   4         93.65         89.93         6.55 o                         
 -16   2   4          1.28          2.93         1.69 o                         
 -14   2   4        401.83        313.15         5.15 o                         
 -12   2   4        133.65        137.85         3.67 o                         
 -10   2   4        285.18        337.93         4.12 o                         
  -8   2   4       4039.04       4423.19        27.96 o                         
  -6   2   4       1340.06       1368.46         8.88 o                         
  -4   2   4       3438.52       3488.28        20.16 o                         
  -2   2   4          6.27         15.38         0.88 o                         
   0   2   4        197.82        178.97         2.24 o                         
   2   2   4          8.17          3.92         0.68 o                         
   4   2   4       4228.90       4652.36        28.97 o                         
   6   2   4        241.76        294.77         3.67 o                         
   8   2   4       2336.10       2229.50        15.95 o                         
  10   2   4       1124.04       1053.27        11.68 o                         
  12   2   4         27.00         27.97         2.23 o                         
  14   2   4         28.40         30.42         3.16 o                         
  16   2   4        416.81        449.27        10.68 o                         
 -19   3   4          1.24          2.56         2.03 o                         
 -17   3   4        575.54        529.56         9.56 o                         
 -15   3   4          3.49         -0.76         1.52 o                         
 -13   3   4         59.59         38.07         1.97 o                         
 -11   3   4          3.54          3.63         1.07 o                         
  -9   3   4        672.28        641.43         6.83 o                         
  -7   3   4        370.96        394.50         3.55 o                         
  -5   3   4       5548.29       6080.42        37.12 o                         
  -3   3   4        465.16        459.63         3.82 o                         
  -1   3   4       1945.96       2300.52        13.99 o                         
   1   3   4          9.63          4.99         0.71 o                         
   3   3   4         73.25         90.78         1.74 o                         
   5   3   4        956.55        974.88         8.98 o                         
   7   3   4       1535.75       1518.51        12.96 o                         
   9   3   4        506.12        461.71         6.12 o                         
  11   3   4        255.64        257.90         4.94 o                         
  13   3   4          0.08          0.81         1.58 o                         
  15   3   4         79.34         79.40         4.80 o                         
 -18   4   4        116.14        131.32         5.19 o                         
 -16   4   4          5.34          4.33         2.58 o                         
 -14   4   4         43.48         26.82         3.16 o                         
 -12   4   4         41.85         44.42         2.81 o                         
 -10   4   4        137.11        156.96         3.39 o                         
  -8   4   4         54.71         47.37         1.94 o                         
  -6   4   4         34.89         49.01         1.63 o                         
  -4   4   4       2709.62       2879.18        19.06 o                         
  -2   4   4         28.20         44.94         1.28 o                         
   0   4   4          0.70          1.01         0.50 o                         
   2   4   4          9.06         18.93         1.17 o                         
   4   4   4          0.52         -0.21         0.78 o                         
   6   4   4         93.42         85.84         2.91 o                         
   8   4   4        645.70        619.02         7.33 o                         
  10   4   4        228.07        236.08         4.51 o                         
  12   4   4          6.86          5.88         1.96 o                         
  14   4   4        164.92        167.16         6.52 o                         
  16   4   4        173.59        226.47        13.58 o                         
 -17   5   4          3.36          4.29         2.42 o                         
 -15   5   4        189.53        179.29         5.58 o                         
 -13   5   4          0.14          1.70         1.46 o                         
 -11   5   4        246.42        224.52         4.76 o                         
  -9   5   4        820.25        799.11         8.57 o                         
  -7   5   4         97.38         94.59         2.64 o                         
  -5   5   4       2389.13       2402.42        16.85 o                         
  -3   5   4        232.80        247.42         3.54 o                         
  -1   5   4        251.29        295.34         3.38 o                         
   1   5   4         13.67         19.54         1.24 o                         
   3   5   4          5.89          7.90         1.13 o                         
   5   5   4          2.13          3.15         1.10 o                         
   7   5   4        118.03        100.35         3.00 o                         
   9   5   4        542.26        523.98         9.53 o                         
  11   5   4         14.01         14.86         2.33 o                         
  13   5   4        272.68        278.29         7.17 o                         
  15   5   4         20.47         16.97         5.86 o                         
 -16   6   4        598.43        589.76        12.75 o                         
 -14   6   4        240.87        234.98         5.55 o                         
 -12   6   4          0.28          0.23         1.49 o                         
 -10   6   4        376.03        358.68         5.69 o                         
  -8   6   4       2498.31       2457.01        19.76 o                         
  -6   6   4        103.66        106.42         2.69 o                         
  -4   6   4       1390.65       1430.71        11.50 o                         
  -2   6   4        228.90        236.71         4.08 o                         
   0   6   4        676.40        692.82         7.58 o                         
   2   6   4        103.13         94.01         2.70 o                         
   4   6   4        268.61        250.25         4.95 o                         
   6   6   4         12.93         17.12         2.92 o                         
   8   6   4         20.82         19.98         2.12 o                         
  10   6   4        677.21        645.10        18.63 o                         
  12   6   4        327.23        290.25         7.47 o                         
  14   6   4         69.94         69.42         9.26 o                         
 -15   7   4          5.41          2.67         2.15 o                         
 -13   7   4          3.60          4.01         2.00 o                         
 -11   7   4         13.54         11.65         1.95 o                         
  -9   7   4        242.75        249.36         5.36 o                         
  -7   7   4         51.63         56.50         2.60 o                         
  -5   7   4          0.14          1.14         1.19 o                         
  -3   7   4         16.55          7.33         1.38 o                         
  -1   7   4          7.32          5.76         1.32 o                         
   1   7   4        169.92        172.54         4.81 o                         
   3   7   4         66.86         57.51         3.22 o                         
   5   7   4         13.14         10.92         2.03 o                         
   7   7   4          0.36          1.22         1.54 o                         
   9   7   4         74.22         87.01         4.54 o                         
  11   7   4         74.68         76.10         4.30 o                         
 -14   8   4         65.74         75.94         6.43 o                         
 -12   8   4         67.36         71.68         4.19 o                         
 -10   8   4         79.94         69.83         3.94 o                         
  -8   8   4        387.42        398.19         8.12 o                         
  -6   8   4        234.84        251.24         5.57 o                         
  -4   8   4          2.31          0.29         1.23 o                         
  -2   8   4         34.56         43.90         2.99 o                         
   0   8   4         11.10         12.43         2.15 o                         
   2   8   4         67.29         66.25         3.53 o                         
   4   8   4        467.07        456.80         8.74 o                         
   6   8   4        344.52        339.96         7.76 o                         
   8   8   4         15.17         18.70         3.08 o                         
 -11   9   4         59.46         67.57         8.33 o                         
  -9   9   4          4.93          4.43         2.54 o                         
  -7   9   4         58.93         64.89         5.78 o                         
  -5   9   4         10.93         11.61         2.35 o                         
  -3   9   4          0.80         -0.27         1.77 o                         
  -1   9   4          3.51          6.93         2.12 o                         
   1   9   4          1.09         -0.88         1.76 o                         
   3   9   4         89.06         96.91         4.53 o                         
   5   9   4         41.75         50.94         3.69 o                         
   7   9   4        117.62        127.43        10.49 o                         
  -6  10   4         81.94        103.36        10.18 o                         
  -4  10   4        121.28        127.47        10.03 o                         
  -2  10   4          8.11          5.24         2.55 o                         
   0  10   4          0.68          1.20         2.15 o                         
   2  10   4         69.39         74.63         4.63 o                         
   4  10   4        418.48        415.91        17.59 o                         
 -19   1   5         63.27         46.67         3.19 o                         
 -17   1   5        703.73        639.18         9.12 o                         
 -15   1   5         34.17         32.89         2.12 o                         
 -13   1   5         62.99         75.60         2.52 o                         
 -11   1   5          0.87          0.75         0.86 o                         
  -9   1   5        759.21        838.19         7.05 o                         
  -7   1   5         90.97        128.54         2.21 o                         
  -5   1   5        718.85        845.15         5.87 o                         
  -3   1   5        496.18        545.29         4.16 o                         
  -1   1   5        672.63        626.90         4.90 o                         
   1   1   5        860.60       1038.50         6.98 o                         
   3   1   5          0.09          1.85         0.53 o                         
   5   1   5       1870.69       1978.36        13.81 o                         
   7   1   5        200.05        230.89         3.39 o                         
   9   1   5        652.41        583.96         6.80 o                         
  11   1   5          3.95          3.64         1.35 o                         
  13   1   5         84.73         99.35         3.60 o                         
  15   1   5        109.93        116.49         6.97 o                         
 -20   2   5        161.63        199.95         6.95 o                         
 -18   2   5          5.86          4.06         1.91 o                         
 -16   2   5        363.64        310.83         5.49 o                         
 -14   2   5        313.92        272.59         5.29 o                         
 -12   2   5        477.63        437.39         6.40 o                         
 -10   2   5        493.00        591.60         5.81 o                         
  -8   2   5        383.39        413.29         5.71 o                         
  -6   2   5         36.03         23.25         0.91 o                         
  -4   2   5       6133.51       6443.41        36.25 o                         
  -2   2   5       1471.10       1585.62         9.97 o                         
   0   2   5        396.99        404.28         3.86 o                         
   2   2   5        542.93        548.79         5.56 o                         
   4   2   5        774.96        745.77         6.39 o                         
   6   2   5        230.65        218.72         3.66 o                         
   8   2   5       2008.54       1968.48        16.05 o                         
  10   2   5        286.18        262.63         7.01 o                         
  12   2   5         65.16         59.50         2.93 o                         
  14   2   5        106.42        122.54         4.66 o                         
  16   2   5          4.12         10.41         3.59 o                         
 -19   3   5        131.90        141.46         5.35 o                         
 -17   3   5         10.35          8.41         2.17 o                         
 -15   3   5         43.98         41.29         2.59 o                         
 -13   3   5         19.01         17.43         1.81 o                         
 -11   3   5         37.92         50.24         1.97 o                         
  -9   3   5        611.02        674.12         7.10 o                         
  -7   3   5        198.36        202.38         2.79 o                         
  -5   3   5        586.85        612.25         5.45 o                         
  -3   3   5        270.18        354.64         3.55 o                         
  -1   3   5         18.91         30.50         0.98 o                         
   1   3   5         23.67         28.62         1.63 o                         
   3   3   5         23.88         27.01         1.44 o                         
   5   3   5        144.81        160.01         4.30 o                         
   7   3   5        969.96       1032.97        10.01 o                         
   9   3   5        262.82        235.55         4.97 o                         
  11   3   5        429.84        442.41         7.11 o                         
  13   3   5        198.22        191.51         5.63 o                         
  15   3   5          7.88         10.50         2.78 o                         
 -20   4   5        482.98        570.17        21.60 o                         
 -18   4   5          9.80          8.47         2.27 o                         
 -16   4   5          7.86         11.00         2.15 o                         
 -14   4   5          5.09          7.22         1.84 o                         
 -12   4   5        879.13        842.15         9.11 o                         
 -10   4   5       3569.86       3591.94        28.80 o                         
  -8   4   5       1854.07       1823.67        14.83 o                         
  -6   4   5         98.01         81.61         1.98 o                         
  -4   4   5       5501.80       5860.70        36.36 o                         
  -2   4   5       6500.31       6665.70        38.05 o                         
   0   4   5       2260.08       2339.14        15.02 o                         
   2   4   5          0.13         -0.06         0.73 o                         
   4   4   5         81.08         90.50         2.51 o                         
   6   4   5         29.71         32.84         1.87 o                         
   8   4   5       2940.66       2828.91        24.01 o                         
  10   4   5       1276.44       1185.99        13.43 o                         
  12   4   5        141.32        145.65         5.87 o                         
  14   4   5         33.41         34.81         3.86 o                         
 -17   5   5        125.77        135.15         5.57 o                         
 -15   5   5        103.21        106.79         4.51 o                         
 -13   5   5        157.49        148.66         4.19 o                         
 -11   5   5         78.64         74.05         2.70 o                         
  -9   5   5        134.22        130.52         3.36 o                         
  -7   5   5        360.93        414.29         5.51 o                         
  -5   5   5        108.24        109.14         2.41 o                         
  -3   5   5        218.48        293.23         3.82 o                         
  -1   5   5        221.82        254.80         3.97 o                         
   1   5   5        286.25        299.78         4.44 o                         
   3   5   5        128.04        125.98         3.02 o                         
   5   5   5          0.50          0.13         0.96 o                         
   7   5   5         69.34         75.75         3.09 o                         
   9   5   5         19.59         15.72         1.81 o                         
  11   5   5        164.28        145.35         5.12 o                         
  13   5   5         76.71         71.46         4.69 o                         
 -16   6   5        684.31        684.04        11.70 o                         
 -14   6   5         42.07         46.47         2.95 o                         
 -12   6   5         68.80         66.45         3.37 o                         
 -10   6   5         42.60         48.79         3.04 o                         
  -8   6   5       2095.69       2106.73        17.53 o                         
  -6   6   5       2153.38       2167.09        17.58 o                         
  -4   6   5       3914.62       3989.36        29.00 o                         
  -2   6   5         13.96         21.59         2.46 o                         
   0   6   5          8.87         11.85         1.53 o                         
   2   6   5        105.24        103.75         3.27 o                         
   4   6   5       1400.27       1321.22        12.44 o                         
   6   6   5        157.63        155.33         4.22 o                         
   8   6   5        494.53        479.82         8.77 o                         
  10   6   5         56.30         55.76         3.54 o                         
  12   6   5         77.10         84.82         4.50 o                         
 -15   7   5        128.05        125.72         5.27 o                         
 -13   7   5          1.27          1.34         2.55 o                         
 -11   7   5        169.04        170.36         6.35 o                         
  -9   7   5         64.22         67.87         2.94 o                         
  -7   7   5       2020.05       2022.78        19.25 o                         
  -5   7   5       1546.20       1570.82        17.62 o                         
  -3   7   5          5.24          5.65         1.32 o                         
  -1   7   5          9.01          4.15         1.37 o                         
   1   7   5        204.15        201.63         5.30 o                         
   3   7   5        418.63        417.48         8.19 o                         
   5   7   5        306.89        278.04         6.61 o                         
   7   7   5        352.30        353.16         6.90 o                         
   9   7   5          1.48          0.63         2.63 o                         
  11   7   5         33.20         27.86         4.57 o                         
 -14   8   5        189.88        214.43        12.50 o                         
 -12   8   5         69.62         71.67         4.68 o                         
 -10   8   5         14.56         15.30         2.50 o                         
  -8   8   5        298.15        312.98         6.39 o                         
  -6   8   5         51.33         45.70         2.98 o                         
  -4   8   5         50.65         45.01         2.52 o                         
  -2   8   5         51.93         56.92         4.45 o                         
   0   8   5        271.66        260.01         6.31 o                         
   2   8   5        652.83        650.35        10.63 o                         
   4   8   5       1230.75       1224.27        16.07 o                         
   6   8   5          1.01          1.95         1.95 o                         
   8   8   5         21.80         18.30         3.21 o                         
 -11   9   5         89.90        115.39        10.18 o                         
  -9   9   5          0.47         -2.16         2.16 o                         
  -7   9   5          3.60          3.81         2.07 o                         
  -5   9   5         32.86         34.10         3.15 o                         
  -3   9   5         44.90         51.02         3.53 o                         
  -1   9   5        330.33        346.32         7.75 o                         
   1   9   5        132.19        125.85         4.88 o                         
   3   9   5        148.83        154.02         6.90 o                         
   5   9   5          6.70          8.72         2.34 o                         
  -4  10   5         14.00         27.77         6.48 o                         
  -2  10   5          6.94          8.46         2.84 o                         
   0  10   5         21.27         20.77         2.91 o                         
 -20   0   6          2.76         -0.31         3.70 o                         
 -18   0   6         21.25         10.44         3.16 o                         
 -16   0   6       1375.46       1141.47        21.35 o                         
 -14   0   6       1140.11       1063.33        24.53 o                         
 -12   0   6       1670.50       1614.41        19.35 o                         
 -10   0   6         51.31         59.04         3.01 o                         
  -8   0   6          0.87          2.56         0.80 o                         
  -6   0   6        227.07        130.76         2.55 o                         
  -4   0   6       5387.42       6026.79        48.09 o                         
  -2   0   6         89.53         78.36         2.03 o                         
   0   0   6       3910.84       3605.38        29.79 o                         
   2   0   6       1004.04       1162.36        16.48 o                         
   4   0   6        128.00         80.87         2.35 o                         
   6   0   6         41.95         53.77         2.76 o                         
   8   0   6         78.06         85.12         3.19 o                         
  10   0   6          3.02          5.33         1.89 o                         
  12   0   6          3.02          5.01         2.00 o                         
  14   0   6        385.22        457.07        15.43 o                         
 -19   1   6          0.68          1.43         1.92 o                         
 -17   1   6         79.28         78.39         4.23 o                         
 -15   1   6          3.60          1.26         1.31 o                         
 -13   1   6        709.55        697.28         9.54 o                         
 -11   1   6        642.43        624.22         6.87 o                         
  -9   1   6         79.62         90.09         1.97 o                         
  -7   1   6       2071.73       2013.94        12.61 o                         
  -5   1   6       2565.13       2596.79        15.61 o                         
  -3   1   6        706.84        738.99         5.43 o                         
  -1   1   6       1952.16       1923.39        11.92 o                         
   1   1   6        112.56        107.69         1.71 o                         
   3   1   6         67.12         83.80         1.58 o                         
   5   1   6          3.27          8.78         1.23 o                         
   7   1   6          4.96          0.37         1.01 o                         
   9   1   6         77.02         70.91         4.38 o                         
  11   1   6          2.15          1.39         1.37 o                         
  13   1   6          0.84          0.68         1.71 o                         
  15   1   6          0.81          0.06         3.11 o                         
 -20   2   6         43.15         50.72         4.90 o                         
 -18   2   6        197.97        195.56         5.78 o                         
 -16   2   6        823.44        723.60         9.79 o                         
 -14   2   6         58.21         46.10         2.53 o                         
 -12   2   6         57.08         56.63         2.47 o                         
 -10   2   6        157.27        173.62         3.21 o                         
  -8   2   6        378.87        375.67         4.55 o                         
  -6   2   6       1215.55       1265.59         8.57 o                         
  -4   2   6      10325.79      11252.76        67.52 o                         
  -2   2   6        641.69        694.43         5.27 o                         
   0   2   6        583.65        646.91         6.00 o                         
   2   2   6       4241.49       4515.10        28.22 o                         
   4   2   6        283.30        232.92         4.55 o                         
   6   2   6         99.85         89.43         2.53 o                         
   8   2   6          8.10          6.02         1.21 o                         
  10   2   6        153.15        162.42         4.18 o                         
  12   2   6         13.81         11.59         2.23 o                         
  14   2   6         43.31         60.75         3.95 o                         
 -19   3   6         50.72         51.08         4.36 o                         
 -17   3   6        203.94        195.87        10.82 o                         
 -15   3   6        213.95        187.70         4.62 o                         
 -13   3   6          1.56          5.00         1.44 o                         
 -11   3   6       1313.73       1322.53        11.92 o                         
  -9   3   6        208.45        257.52         4.03 o                         
  -7   3   6        971.25       1021.82         8.18 o                         
  -5   3   6        801.62        774.68         5.91 o                         
  -3   3   6        593.82        635.52         5.10 o                         
  -1   3   6        170.79        161.46         2.47 o                         
   1   3   6        724.78        726.86         6.32 o                         
   3   3   6        347.80        336.53         6.18 o                         
   5   3   6        697.24        710.32         7.60 o                         
   7   3   6          6.12         -0.17         1.06 o                         
   9   3   6        180.39        175.57         3.94 o                         
  11   3   6          0.91          6.33         2.18 o                         
  13   3   6         22.38         28.23         2.97 o                         
  15   3   6         52.68         54.20         5.45 o                         
 -18   4   6          0.70         -1.18         1.84 o                         
 -16   4   6         27.62         26.30         2.76 o                         
 -14   4   6        165.96        155.58         4.27 o                         
 -12   4   6         62.31         67.13         2.60 o                         
 -10   4   6        769.98        697.65         9.91 o                         
  -8   4   6        916.93        884.64         8.78 o                         
  -6   4   6        910.45        880.18         8.12 o                         
  -4   4   6        256.82        223.68         3.12 o                         
  -2   4   6        280.07        240.08         3.03 o                         
   0   4   6        247.69        236.36         3.27 o                         
   2   4   6         55.33         49.42         2.16 o                         
   4   4   6         17.14         18.75         1.53 o                         
   6   4   6       1425.44       1422.12        12.97 o                         
   8   4   6        318.78        338.80         5.85 o                         
  10   4   6        158.99        136.41         3.77 o                         
  12   4   6        104.93         98.65         5.17 o                         
  14   4   6         49.08         52.75         6.02 o                         
 -19   5   6         10.21         11.11         5.25 o                         
 -17   5   6          5.89          4.42         2.33 o                         
 -15   5   6         29.82         37.69         3.12 o                         
 -13   5   6         55.29         54.92         2.60 o                         
 -11   5   6        641.72        644.49        10.35 o                         
  -9   5   6        564.25        571.18         7.02 o                         
  -7   5   6        206.90        188.57         3.66 o                         
  -5   5   6         77.22         73.69         2.08 o                         
  -3   5   6        621.62        669.73         7.18 o                         
  -1   5   6        261.87        259.66         4.06 o                         
   1   5   6         22.04         16.12         1.40 o                         
   3   5   6         30.50         34.63         2.00 o                         
   5   5   6        202.36        201.79         4.06 o                         
   7   5   6        622.63        592.24         8.32 o                         
   9   5   6        503.32        488.82        11.43 o                         
  11   5   6        297.22        282.01         8.22 o                         
  13   5   6        178.75        174.79         8.62 o                         
 -16   6   6         34.58         48.16         4.59 o                         
 -14   6   6         11.62         16.36         2.12 o                         
 -12   6   6        413.48        396.80         6.32 o                         
 -10   6   6         69.13         67.20         2.77 o                         
  -8   6   6        604.15        595.01         7.34 o                         
  -6   6   6       1097.82       1097.02        11.95 o                         
  -4   6   6       2442.80       2397.26        25.34 o                         
  -2   6   6        391.06        400.67         5.58 o                         
   0   6   6         37.23         27.31         2.18 o                         
   2   6   6        519.95        550.79         7.77 o                         
   4   6   6        786.51        756.46         8.72 o                         
   6   6   6        452.77        468.23         8.35 o                         
   8   6   6        399.58        422.44        11.05 o                         
  10   6   6         31.09         28.89         3.11 o                         
  12   6   6         40.55         39.68         8.95 o                         
 -15   7   6          0.10          1.96         1.97 o                         
 -13   7   6         70.05         84.21         4.26 o                         
 -11   7   6         14.68         15.57         2.09 o                         
  -9   7   6          4.70          3.93         1.57 o                         
  -7   7   6        390.47        377.12         6.67 o                         
  -5   7   6         46.10         44.44         2.59 o                         
  -3   7   6        111.85        116.58         3.60 o                         
  -1   7   6         24.41         22.20         2.09 o                         
   1   7   6        105.74         99.61         3.50 o                         
   3   7   6         40.65         42.41         3.12 o                         
   5   7   6         55.57         52.57         3.42 o                         
   7   7   6          5.20          6.18         2.06 o                         
   9   7   6         49.33         50.35         3.86 o                         
  11   7   6         33.16         28.08         6.48 o                         
 -14   8   6         17.51         18.20         5.86 o                         
 -12   8   6         82.19         78.03         4.17 o                         
 -10   8   6          1.88          0.46         1.83 o                         
  -8   8   6          9.21          7.79         1.90 o                         
  -6   8   6        621.98        621.85         9.21 o                         
  -4   8   6        192.51        174.83         5.24 o                         
  -2   8   6         64.71         64.38         3.58 o                         
   0   8   6        438.51        419.75         8.28 o                         
   2   8   6         52.55         49.85         3.30 o                         
   4   8   6        203.55        217.62         6.23 o                         
   6   8   6          9.06          6.37         2.54 o                         
 -11   9   6         17.05         17.59         5.86 o                         
  -9   9   6          5.83          3.63         2.17 o                         
  -7   9   6        107.08        108.15         5.57 o                         
  -5   9   6         22.78         27.11         3.50 o                         
  -3   9   6         89.39         99.83         5.22 o                         
  -1   9   6         47.86         44.46         3.35 o                         
   1   9   6          7.34          4.73         2.12 o                         
   3   9   6         13.57         10.38         3.47 o                         
   5   9   6         12.08         12.65         5.25 o                         
  -6  10   6         57.95         56.77         8.64 o                         
  -4  10   6          3.01          2.39         3.55 o                         
  -2  10   6        173.28        171.85        11.72 o                         
   0  10   6        118.43        111.38        10.18 o                         
 -21   1   7         90.31         96.88         9.56 o                         
 -19   1   7        157.70        138.86         4.55 o                         
 -17   1   7        332.73        296.65         6.04 o                         
 -15   1   7        367.99        332.44         6.04 o                         
 -13   1   7         84.59         82.58         2.63 o                         
 -11   1   7        174.24        160.07         3.40 o                         
  -9   1   7        194.52        197.74         2.97 o                         
  -7   1   7        298.75        280.17         2.96 o                         
  -5   1   7         61.30         39.64         1.23 o                         
  -3   1   7       1316.25       1354.15         9.05 o                         
  -1   1   7        137.04        175.60         2.26 o                         
   1   1   7         76.29         90.91         1.66 o                         
   3   1   7        114.00        102.53         2.11 o                         
   5   1   7        290.27        287.34         4.29 o                         
   7   1   7         28.39          5.90         1.20 o                         
   9   1   7         40.07         26.38         2.14 o                         
  11   1   7         24.60         23.16         2.23 o                         
  13   1   7        394.95        434.71         7.89 o                         
  15   1   7         45.37         55.54         7.71 o                         
 -20   2   7         37.19         42.79         3.64 o                         
 -18   2   7        340.89        318.96         6.55 o                         
 -16   2   7        875.94        820.10        17.00 o                         
 -14   2   7        237.39        222.77         4.88 o                         
 -12   2   7        460.35        427.23         6.43 o                         
 -10   2   7       2080.21       1909.49        13.95 o                         
  -8   2   7        583.04        594.21         5.63 o                         
  -6   2   7        536.34        545.76         4.65 o                         
  -4   2   7        173.57        195.58         2.46 o                         
  -2   2   7       1001.26       1011.20         7.22 o                         
   0   2   7        158.72        182.50         2.67 o                         
   2   2   7        190.80        220.81         3.91 o                         
   4   2   7       1199.30       1158.40        11.39 o                         
   6   2   7          8.90         17.96         1.53 o                         
   8   2   7        198.94        141.90         4.14 o                         
  10   2   7         92.35         83.24         3.28 o                         
  12   2   7          0.08         -0.71         1.44 o                         
  14   2   7         20.42         16.66         3.91 o                         
 -19   3   7         30.82         27.41         3.04 o                         
 -17   3   7          2.39          3.76         1.65 o                         
 -15   3   7         86.04         80.65         3.21 o                         
 -13   3   7        121.09        106.75         3.47 o                         
 -11   3   7        248.67        248.43         4.26 o                         
  -9   3   7        594.50        531.11         6.24 o                         
  -7   3   7          4.19          4.48         0.94 o                         
  -5   3   7        250.86        241.71         2.84 o                         
  -3   3   7        141.50        160.15         2.23 o                         
  -1   3   7       1711.75       1712.34        12.40 o                         
   1   3   7        174.56        190.82         3.06 o                         
   3   3   7        243.70        281.08         4.30 o                         
   5   3   7        384.57        382.90         5.46 o                         
   7   3   7        566.55        491.75         9.12 o                         
   9   3   7         75.45         68.72         2.97 o                         
  11   3   7        229.10        206.54         7.60 o                         
  13   3   7        174.46        172.99         5.82 o                         
 -18   4   7          2.31          1.46         1.87 o                         
 -16   4   7          9.01         12.61         2.07 o                         
 -14   4   7         26.26         27.44         2.33 o                         
 -12   4   7         28.79         34.18         2.12 o                         
 -10   4   7       1699.74       1678.17        14.48 o                         
  -8   4   7          5.67          2.84         1.02 o                         
  -6   4   7         11.02          9.55         0.99 o                         
  -4   4   7        131.32        135.13         2.80 o                         
  -2   4   7        125.95        109.97         2.29 o                         
   0   4   7          1.77          8.67         1.14 o                         
   2   4   7       1130.67       1164.49        10.76 o                         
   4   4   7          8.42         11.96         1.42 o                         
   6   4   7        759.28        732.62         8.53 o                         
   8   4   7        973.77        896.64        10.23 o                         
  10   4   7         36.93         30.36         2.56 o                         
  12   4   7        219.12        214.85         7.30 o                         
 -19   5   7         17.21         13.88         5.55 o                         
 -17   5   7         46.71         42.56         3.50 o                         
 -15   5   7         11.90         15.21         2.31 o                         
 -13   5   7         25.93         32.28         2.22 o                         
 -11   5   7        654.23        649.06         7.96 o                         
  -9   5   7         77.65         79.34         2.68 o                         
  -7   5   7         46.37         53.26         2.37 o                         
  -5   5   7          1.70          1.93         0.95 o                         
  -3   5   7          2.54          1.70         0.93 o                         
  -1   5   7        186.28        175.53         4.22 o                         
   1   5   7       2040.89       1919.76        15.93 o                         
   3   5   7         13.29         11.43         1.47 o                         
   5   5   7       1144.39       1090.03        11.07 o                         
   7   5   7         17.31         16.77         1.88 o                         
   9   5   7         95.15         95.99         3.74 o                         
  11   5   7        100.85        108.80         5.48 o                         
 -18   6   7         18.62         15.43         5.55 o                         
 -16   6   7          0.88          1.91         2.08 o                         
 -14   6   7         73.68         70.86         3.42 o                         
 -12   6   7        241.10        230.47         6.78 o                         
 -10   6   7        905.37        842.01        10.61 o                         
  -8   6   7          0.01         -0.15         1.40 o                         
  -6   6   7        175.42        181.97         6.50 o                         
  -4   6   7          0.16          0.10         1.12 o                         
  -2   6   7          9.50         12.00         1.62 o                         
   0   6   7         31.04         29.04         2.20 o                         
   2   6   7       1432.85       1423.80        14.78 o                         
   4   6   7        145.58        145.08         4.18 o                         
   6   6   7        380.54        375.48         8.02 o                         
   8   6   7         98.26         89.44         3.93 o                         
  10   6   7         31.87         26.83         2.74 o                         
 -15   7   7          5.69          6.35         2.08 o                         
 -13   7   7        198.10        211.13         6.16 o                         
 -11   7   7          3.66          5.48         1.69 o                         
  -9   7   7         17.68         17.23         2.06 o                         
  -7   7   7         11.89          9.86         1.85 o                         
  -5   7   7       1391.69       1357.38        14.47 o                         
  -3   7   7        429.88        420.97         6.91 o                         
  -1   7   7         18.11         16.15         2.55 o                         
   1   7   7        247.20        235.20         5.26 o                         
   3   7   7          0.01         -0.04         1.58 o                         
   5   7   7        278.83        270.73         6.77 o                         
   7   7   7         24.52         22.27         2.96 o                         
   9   7   7         46.10         45.55         5.40 o                         
 -14   8   7         40.07         34.86         7.10 o                         
 -12   8   7         76.16         77.50         4.22 o                         
 -10   8   7         61.65         69.23         3.52 o                         
  -8   8   7         98.15        102.43         3.97 o                         
  -6   8   7       2517.86       2500.66        30.30 o                         
  -4   8   7        990.87        936.77        13.30 o                         
  -2   8   7         95.56         93.26         3.61 o                         
   0   8   7        123.79        128.98         4.77 o                         
   2   8   7        126.38        130.67         5.21 o                         
   4   8   7        303.65        327.02         7.78 o                         
   6   8   7        466.36        452.96        15.99 o                         
   8   8   7          0.39          4.94         4.32 o                         
  -9   9   7         49.30         41.07         3.18 o                         
  -7   9   7        318.84        312.93         7.67 o                         
  -5   9   7         68.49         52.27         4.27 o                         
  -3   9   7         87.26         88.21         4.98 o                         
  -1   9   7          2.64          5.19         2.36 o                         
   1   9   7        161.47        155.91         5.62 o                         
   3   9   7          6.49          7.06         2.61 o                         
 -20   0   8         19.17         22.58         8.02 o                         
 -18   0   8         71.22         61.99         4.91 o                         
 -16   0   8          4.35          1.84         2.69 o                         
 -14   0   8         15.28         12.73         2.20 o                         
 -12   0   8          2.24          2.63         1.54 o                         
 -10   0   8        261.11        285.42         6.04 o                         
  -8   0   8       1500.65       1559.71        14.90 o                         
  -6   0   8       9928.81      10487.07        82.86 o                         
  -4   0   8       5380.13       5933.38        48.13 o                         
  -2   0   8         78.42         56.35         2.07 o                         
   0   0   8       5037.55       5119.23        42.09 o                         
   2   0   8       1083.01       1082.21        12.72 o                         
   4   0   8        341.13        344.37        13.27 o                         
   6   0   8       1087.98        894.69        16.46 o                         
   8   0   8          0.60         -0.94         1.84 o                         
  10   0   8        245.63        217.61         8.26 o                         
  12   0   8        482.26        585.55        28.39 o                         
  14   0   8         19.34         31.47         6.48 o                         
 -21   1   8          4.31          3.70         4.63 o                         
 -19   1   8         53.30         43.61         3.05 o                         
 -17   1   8          9.15         10.22         1.82 o                         
 -15   1   8         29.55         30.34         2.32 o                         
 -13   1   8       1189.01       1144.36        11.54 o                         
 -11   1   8        740.49        733.77         7.76 o                         
  -9   1   8          1.42         -0.18         0.89 o                         
  -7   1   8        422.22        441.16         4.13 o                         
  -5   1   8        134.80        145.34         2.17 o                         
  -3   1   8        103.97         95.57         1.78 o                         
  -1   1   8        436.23        440.29         4.11 o                         
   1   1   8        763.55        741.51         5.97 o                         
   3   1   8         69.01         73.87         2.69 o                         
   5   1   8          7.89          5.99         1.29 o                         
   7   1   8         31.10         32.78         2.23 o                         
   9   1   8         11.98         12.39         2.06 o                         
  11   1   8        138.00        155.14         5.39 o                         
  13   1   8         33.41         35.59         4.04 o                         
 -20   2   8          1.43          1.02         1.69 o                         
 -18   2   8         29.84         27.43         2.51 o                         
 -16   2   8         50.39         51.49         4.65 o                         
 -14   2   8          5.11          9.18         1.59 o                         
 -12   2   8       1297.68       1301.99        13.37 o                         
 -10   2   8       2157.11       2148.89        18.97 o                         
  -8   2   8        222.08        236.01         3.31 o                         
  -6   2   8          0.19          0.85         0.60 o                         
  -4   2   8        326.12        300.01         3.29 o                         
  -2   2   8        171.61        157.49         2.74 o                         
   0   2   8          7.48          1.55         0.68 o                         
   2   2   8        103.51         88.13         2.74 o                         
   4   2   8        598.75        580.66         6.79 o                         
   6   2   8         29.22         13.19         1.48 o                         
   8   2   8         63.08         39.10         2.27 o                         
  10   2   8         25.35         31.72         2.80 o                         
  12   2   8        191.21        207.07         6.61 o                         
 -19   3   8         30.58         41.22         5.62 o                         
 -17   3   8        618.71        635.11         9.51 o                         
 -15   3   8         54.94         43.78         2.70 o                         
 -13   3   8        563.10        518.64         7.70 o                         
 -11   3   8          0.01         -0.88         1.00 o                         
  -9   3   8         32.17         29.41         2.35 o                         
  -7   3   8        114.93        115.44         2.67 o                         
  -5   3   8        518.46        486.08         4.54 o                         
  -3   3   8         56.40         66.41         1.81 o                         
  -1   3   8       1249.64       1202.05         9.60 o                         
   1   3   8        327.68        288.24         4.38 o                         
   3   3   8         54.34         52.94         2.23 o                         
   5   3   8        299.23        303.09         4.93 o                         
   7   3   8         13.28         12.64         1.82 o                         
   9   3   8          9.09         10.45         1.94 o                         
  11   3   8         28.54         38.25         2.86 o                         
  13   3   8         65.49         76.89         6.10 o                         
 -18   4   8        439.75        455.67         9.37 o                         
 -16   4   8        433.12        443.04        11.57 o                         
 -14   4   8         44.41         48.86         2.80 o                         
 -12   4   8          6.69          8.27         1.49 o                         
 -10   4   8        759.84        724.53         9.29 o                         
  -8   4   8        261.40        236.39         4.06 o                         
  -6   4   8        209.87        258.51         6.68 o                         
  -4   4   8          9.08          4.13         0.97 o                         
  -2   4   8        280.45        291.39         3.89 o                         
   0   4   8        165.96        207.83         4.69 o                         
   2   4   8       1117.58       1058.84        10.34 o                         
   4   4   8         58.09         67.98         2.56 o                         
   6   4   8          1.86          1.50         1.24 o                         
   8   4   8         12.32         10.21         1.72 o                         
  10   4   8         17.76         17.48         2.25 o                         
  12   4   8         50.96         56.79         4.57 o                         
 -17   5   8        115.27        124.71         5.05 o                         
 -15   5   8         90.36         86.85         3.69 o                         
 -13   5   8        176.32        180.89         4.26 o                         
 -11   5   8          5.79          5.50         1.40 o                         
  -9   5   8          8.87          9.47         1.63 o                         
  -7   5   8          5.40          2.42         1.23 o                         
  -5   5   8         56.52         41.32         2.23 o                         
  -3   5   8        275.71        286.55         6.24 o                         
  -1   5   8       2492.89       2393.83        21.04 o                         
   1   5   8        771.64        738.49        11.40 o                         
   3   5   8        321.32        324.95         5.34 o                         
   5   5   8         23.92         22.03         1.92 o                         
   7   5   8        109.30        107.58         5.68 o                         
   9   5   8          8.35         11.64         2.00 o                         
  11   5   8         86.52        103.09         5.32 o                         
 -16   6   8        151.35        150.81         5.47 o                         
 -14   6   8         59.11         62.80         3.33 o                         
 -12   6   8        140.56        136.50         7.23 o                         
 -10   6   8         73.13         76.41         3.00 o                         
  -8   6   8         28.74         36.99         2.90 o                         
  -6   6   8         14.56         16.85         2.05 o                         
  -4   6   8        338.23        293.90         5.46 o                         
  -2   6   8         20.56         13.42         2.05 o                         
   0   6   8          5.82          4.75         1.46 o                         
   2   6   8       1081.33       1082.39        12.49 o                         
   4   6   8          5.44          7.05         1.75 o                         
   6   6   8        803.27        794.20         9.76 o                         
   8   6   8         61.68         62.38         3.44 o                         
  10   6   8         48.80         43.33        12.19 o                         
 -15   7   8         46.20         43.15         6.97 o                         
 -13   7   8        283.94        313.26         6.17 o                         
 -11   7   8         54.25         55.18         3.43 o                         
  -9   7   8          1.93         -1.40         1.40 o                         
  -7   7   8         23.33         14.45         2.01 o                         
  -5   7   8         48.88         43.28         3.30 o                         
  -3   7   8         16.61         12.52         1.88 o                         
  -1   7   8         15.55         17.61         2.07 o                         
   1   7   8          5.77          6.75         1.72 o                         
   3   7   8        129.30        123.75         4.69 o                         
   5   7   8        436.68        430.24        14.56 o                         
   7   7   8         18.23         20.96         2.84 o                         
   9   7   8         31.16         39.18         7.10 o                         
 -14   8   8          1.21          1.12         3.03 o                         
 -12   8   8          0.01         -1.74         1.95 o                         
 -10   8   8         38.54         47.60         3.25 o                         
  -8   8   8         55.88         54.33         3.27 o                         
  -6   8   8        445.13        416.84         8.48 o                         
  -4   8   8         85.68         82.59         3.97 o                         
  -2   8   8         66.68         74.98         3.41 o                         
   0   8   8         55.29         51.44         3.58 o                         
   2   8   8        165.79        167.37         5.58 o                         
   4   8   8          0.53         -0.86         1.87 o                         
   6   8   8        187.14        165.68        11.42 o                         
  -9   9   8        116.06        108.30         5.76 o                         
  -7   9   8          7.45          4.94         2.18 o                         
  -5   9   8         29.92         27.73         3.61 o                         
  -3   9   8         30.59         29.40         3.55 o                         
  -1   9   8         65.17         69.18         4.14 o                         
   1   9   8         60.03         61.81         4.45 o                         
 -21   1   9         20.86         12.60         3.81 o                         
 -19   1   9          4.62          4.97         2.10 o                         
 -17   1   9         23.96         32.77         2.64 o                         
 -15   1   9        477.10        448.51         7.22 o                         
 -13   1   9       2845.01       2720.71        23.72 o                         
 -11   1   9         40.45         37.80         2.02 o                         
  -9   1   9        113.12        118.98         3.07 o                         
  -7   1   9        902.75        897.47         6.99 o                         
  -5   1   9          4.24         10.76         0.85 o                         
  -3   1   9          5.08         14.00         0.94 o                         
  -1   1   9        708.20        658.64         5.59 o                         
   1   1   9         89.32         75.70         2.26 o                         
   3   1   9         82.02         83.09         3.00 o                         
   5   1   9        853.39        687.95        12.95 o                         
   7   1   9         11.90         18.74         2.23 o                         
   9   1   9         18.01         26.09         3.26 o                         
  11   1   9         45.73         52.43         3.62 o                         
  13   1   9          9.85         17.90         5.86 o                         
 -20   2   9          0.00         -0.37         1.77 o                         
 -18   2   9         11.89         16.60         2.71 o                         
 -16   2   9          0.53          0.81         1.42 o                         
 -14   2   9          0.00         -0.34         1.55 o                         
 -12   2   9       2004.15       1899.48        17.81 o                         
 -10   2   9       1457.28       1379.46        12.08 o                         
  -8   2   9         24.31         14.84         1.17 o                         
  -6   2   9        775.24        763.12         6.36 o                         
  -4   2   9          0.00         -0.46         0.79 o                         
  -2   2   9         44.36         41.18         1.65 o                         
   0   2   9       2447.68       2343.20        19.64 o                         
   2   2   9        190.76        188.90         3.62 o                         
   4   2   9         24.59         30.89         1.94 o                         
   6   2   9        362.02        335.98         9.47 o                         
   8   2   9        833.37        779.86        22.63 o                         
  10   2   9         44.74         41.96         3.23 o                         
  12   2   9         12.79         23.19         4.63 o                         
 -19   3   9        100.74        110.97         4.30 o                         
 -17   3   9         25.76         25.37         3.36 o                         
 -15   3   9        157.16        141.29         4.22 o                         
 -13   3   9        457.76        434.47         7.03 o                         
 -11   3   9          3.22          3.22         1.17 o                         
  -9   3   9         64.62         68.29         2.63 o                         
  -7   3   9          0.10          1.29         0.86 o                         
  -5   3   9        128.12        133.95         2.66 o                         
  -3   3   9        218.72        212.99         3.23 o                         
  -1   3   9       2226.05       2123.56        16.78 o                         
   1   3   9        344.32        326.92         4.89 o                         
   3   3   9        277.65        253.52         4.43 o                         
   5   3   9          5.17          6.58         1.33 o                         
   7   3   9         75.81         66.31         3.30 o                         
   9   3   9         21.16         19.32         2.01 o                         
  11   3   9          3.33         -0.42         1.92 o                         
 -18   4   9          1.35          1.77         1.75 o                         
 -16   4   9          9.98         13.75         2.67 o                         
 -14   4   9          3.90          4.91         1.60 o                         
 -12   4   9       1109.40       1025.77        11.87 o                         
 -10   4   9        329.95        309.36         4.99 o                         
  -8   4   9         15.16         19.87         1.78 o                         
  -6   4   9         18.23         24.12         1.87 o                         
  -4   4   9        198.05        199.94         3.66 o                         
  -2   4   9        210.58        209.17         4.27 o                         
   0   4   9       5151.66       5092.78        35.97 o                         
   2   4   9       1476.42       1448.97        13.28 o                         
   4   4   9         32.01         28.87         1.90 o                         
   6   4   9         25.82         33.03         2.24 o                         
   8   4   9         63.27         62.78         3.16 o                         
  10   4   9         73.57         65.71         4.66 o                         
 -17   5   9         52.28         60.71         3.88 o                         
 -15   5   9          3.42          1.64         1.58 o                         
 -13   5   9         10.36          7.73         1.70 o                         
 -11   5   9        383.24        367.25         6.56 o                         
  -9   5   9         36.34         27.46         2.13 o                         
  -7   5   9        562.41        510.07         7.41 o                         
  -5   5   9        290.23        263.97         4.82 o                         
  -3   5   9        652.37        613.04         8.12 o                         
  -1   5   9        285.35        298.25         6.09 o                         
   1   5   9          6.62          7.04         1.55 o                         
   3   5   9         11.01         10.79         1.38 o                         
   5   5   9         76.65         71.68         2.95 o                         
   7   5   9         12.51         12.31         1.94 o                         
   9   5   9         68.20         64.27         3.50 o                         
 -16   6   9        271.05        279.62         7.35 o                         
 -14   6   9         47.67         50.55         3.54 o                         
 -12   6   9         23.18         24.36         2.44 o                         
 -10   6   9        119.17        112.60         3.80 o                         
  -8   6   9        121.56        126.02         5.07 o                         
  -6   6   9        497.57        437.42         7.33 o                         
  -4   6   9        923.46        859.60        10.49 o                         
  -2   6   9         17.45         17.20         1.88 o                         
   0   6   9        362.16        363.60         8.50 o                         
   2   6   9         82.70         70.45         3.20 o                         
   4   6   9        710.06        675.41         8.89 o                         
   6   6   9        488.71        495.11        12.33 o                         
   8   6   9         91.09        100.72         3.89 o                         
 -15   7   9        179.17        170.31        12.03 o                         
 -13   7   9          0.31         -0.06         2.26 o                         
 -11   7   9         72.15         68.08         3.42 o                         
  -9   7   9          4.32          2.07         1.58 o                         
  -7   7   9          1.70          4.50         1.84 o                         
  -5   7   9         50.02         56.42         3.35 o                         
  -3   7   9        608.73        556.61         8.67 o                         
  -1   7   9         28.59         28.69         2.59 o                         
   1   7   9         29.45         24.62         2.45 o                         
   3   7   9        162.66        158.89         5.43 o                         
   5   7   9         29.77         29.18         3.61 o                         
   7   7   9         64.59         52.41         5.32 o                         
 -12   8   9        168.47        174.80         5.34 o                         
 -10   8   9          0.01         -1.47         1.51 o                         
  -8   8   9        125.79        117.64         4.93 o                         
  -6   8   9          0.75          0.75         1.75 o                         
  -4   8   9          7.93          3.30         1.81 o                         
  -2   8   9          0.01         -0.11         1.53 o                         
   0   8   9         80.25         79.19         4.57 o                         
   2   8   9          0.53          0.49         1.86 o                         
   4   8   9        390.79        383.99        12.31 o                         
  -9   9   9        152.30        148.90         8.07 o                         
  -7   9   9         16.48         11.06         2.97 o                         
  -5   9   9        129.69        125.43         7.09 o                         
  -3   9   9          2.06          3.91         2.44 o                         
   1   9   9        101.75         85.46         8.95 o                         
 -20   0  10         50.36         60.95         9.41 o                         
 -18   0  10         77.28         76.87         5.67 o                         
 -16   0  10        277.09        276.32        13.73 o                         
 -14   0  10       2814.96       2799.69        68.79 o                         
 -12   0  10      12550.49      12362.33       115.80 o                         
 -10   0  10       1156.74       1063.18        14.75 o                         
  -8   0  10        201.91        209.91         5.73 o                         
  -6   0  10        132.95         86.00         2.74 o                         
  -4   0  10        176.38        197.74         4.03 o                         
  -2   0  10       1193.73       1117.34        11.92 o                         
   0   0  10       4168.45       3894.23        33.55 o                         
   2   0  10        141.60        116.40        10.64 o                         
   4   0  10        547.01        483.02        11.56 o                         
   6   0  10       1404.06       1184.07        21.26 o                         
   8   0  10        675.23        655.16        31.62 o                         
  10   0  10          8.16         11.70         3.16 o                         
 -21   1  10          0.22         -4.01         4.32 o                         
 -19   1  10        179.15        177.13         7.57 o                         
 -17   1  10         12.77         10.36         1.87 o                         
 -15   1  10         16.23         15.16         1.95 o                         
 -13   1  10        186.90        185.15         4.49 o                         
 -11   1  10        595.82        535.83         6.56 o                         
  -9   1  10        727.02        686.53         8.28 o                         
  -7   1  10          4.80          2.09         0.71 o                         
  -5   1  10        512.12        475.92         4.66 o                         
  -3   1  10        599.95        595.62         5.39 o                         
  -1   1  10         14.56         17.07         1.49 o                         
   1   1  10        530.45        520.70         6.28 o                         
   3   1  10        144.45        125.98         3.79 o                         
   5   1  10          0.59          1.11         1.41 o                         
   7   1  10          0.10          0.38         1.58 o                         
   9   1  10         44.65         42.97         3.35 o                         
  11   1  10          0.14          0.84         2.36 o                         
 -20   2  10         72.05         81.58         3.99 o                         
 -18   2  10        440.27        470.72         8.31 o                         
 -16   2  10        184.07        179.63         4.84 o                         
 -14   2  10        632.64        606.68         8.69 o                         
 -12   2  10        951.47        934.37        10.91 o                         
 -10   2  10        132.54        144.37         3.73 o                         
  -8   2  10       1295.23       1320.08        10.59 o                         
  -6   2  10       2326.65       2392.17        15.57 o                         
  -4   2  10        620.51        663.79         6.43 o                         
  -2   2  10          3.71          1.20         0.82 o                         
   0   2  10       1427.10       1330.57        11.87 o                         
   2   2  10          1.58          1.99         1.03 o                         
   4   2  10        523.22        479.10         7.21 o                         
   6   2  10        506.99        424.50         7.77 o                         
   8   2  10         94.60         79.10         3.85 o                         
  10   2  10         80.59         83.44         4.24 o                         
 -19   3  10         86.39         89.80         3.69 o                         
 -17   3  10        206.88        195.39         5.27 o                         
 -15   3  10        223.19        206.92         7.08 o                         
 -13   3  10         77.63         69.93         3.11 o                         
 -11   3  10          4.43          3.03         1.29 o                         
  -9   3  10        194.23        192.32         4.08 o                         
  -7   3  10          8.87         11.35         1.46 o                         
  -5   3  10        461.90        445.19         5.61 o                         
  -3   3  10         12.05         15.47         1.40 o                         
  -1   3  10        705.61        680.13         7.57 o                         
   1   3  10          6.92          9.00         1.38 o                         
   3   3  10        290.69        280.20         4.86 o                         
   5   3  10        473.69        435.76         7.17 o                         
   7   3  10        109.00        102.98         3.71 o                         
   9   3  10         20.66         25.97         2.89 o                         
  11   3  10        452.98        539.87        17.90 o                         
 -18   4  10        302.42        332.75        10.57 o                         
 -16   4  10          0.97          0.76         2.08 o                         
 -14   4  10         33.68         24.48         2.61 o                         
 -12   4  10         11.26         16.61         1.96 o                         
 -10   4  10          0.95          3.32         1.95 o                         
  -8   4  10        457.19        420.89         6.55 o                         
  -6   4  10        188.41        135.08         3.54 o                         
  -4   4  10          0.51         -0.19         1.08 o                         
  -2   4  10         46.89         48.31         2.49 o                         
   0   4  10       1220.87       1137.59        11.14 o                         
   2   4  10        384.09        355.29         5.58 o                         
   4   4  10          6.00          3.96         1.37 o                         
   6   4  10        143.44        136.16         5.30 o                         
   8   4  10         21.99         22.84         2.39 o                         
  10   4  10          4.10         10.51         2.89 o                         
 -17   5  10         11.21         12.04         2.28 o                         
 -15   5  10         11.55         11.06         2.01 o                         
 -13   5  10        116.54        114.01         4.47 o                         
 -11   5  10        104.53        101.13         4.53 o                         
  -9   5  10         58.15         69.43         2.96 o                         
  -7   5  10        282.20        228.29         6.67 o                         
  -5   5  10         20.47         17.55         2.07 o                         
  -3   5  10        118.15        116.76         3.60 o                         
  -1   5  10         55.58         47.35         2.59 o                         
   1   5  10        263.47        259.33         5.38 o                         
   3   5  10          3.50          1.76         1.32 o                         
   5   5  10          0.29          0.51         1.40 o                         
   7   5  10         20.29         18.18         2.33 o                         
   9   5  10         18.26         16.11         2.64 o                         
 -16   6  10          3.93          3.01         2.15 o                         
 -14   6  10         89.57         65.92         3.89 o                         
 -12   6  10         35.50         37.79         2.83 o                         
 -10   6  10          1.94          4.05         1.54 o                         
  -8   6  10          5.92          4.45         1.50 o                         
  -6   6  10         27.72         17.10         2.32 o                         
  -4   6  10          9.21         11.88         2.00 o                         
  -2   6  10        596.20        593.00         9.16 o                         
   0   6  10        109.98        102.01         3.68 o                         
   2   6  10          0.06         -1.14         1.41 o                         
   4   6  10         21.71         21.09         2.36 o                         
   6   6  10          7.10          6.39         2.02 o                         
   8   6  10         19.83         20.98         5.86 o                         
 -15   7  10          1.56          0.31         4.63 o                         
 -13   7  10         89.01        100.06         4.18 o                         
 -11   7  10          3.08          3.40         1.82 o                         
  -9   7  10         93.87        103.30         5.59 o                         
  -7   7  10          4.21          5.26         2.72 o                         
  -5   7  10         46.93         49.91         3.23 o                         
  -3   7  10        350.14        361.23         7.78 o                         
  -1   7  10          4.53          4.13         1.67 o                         
   1   7  10        141.95        151.37         6.93 o                         
   3   7  10          1.41          3.17         1.71 o                         
   5   7  10          2.81          0.68         2.14 o                         
 -12   8  10        339.81        365.41         9.86 o                         
 -10   8  10        123.57        134.92         4.85 o                         
  -8   8  10        123.03        120.90         4.93 o                         
  -6   8  10          6.91          6.34         2.15 o                         
  -4   8  10          4.48          3.54         1.95 o                         
  -2   8  10        112.27        113.77         4.76 o                         
   0   8  10         69.83         66.78         4.01 o                         
   2   8  10         39.21         43.20         7.40 o                         
  -7   9  10          0.47         -0.93         4.01 o                         
  -5   9  10          0.00          3.39         4.32 o                         
 -19   1  11         19.88         22.50         2.81 o                         
 -17   1  11        130.74        133.59         4.57 o                         
 -15   1  11        765.69        739.08        13.16 o                         
 -13   1  11        153.12        152.18         4.08 o                         
 -11   1  11        357.40        339.02         5.30 o                         
  -9   1  11         78.96         64.95         2.33 o                         
  -7   1  11        232.54        284.68         3.64 o                         
  -5   1  11        114.83        120.38         2.33 o                         
  -3   1  11       1850.23       1808.02        13.60 o                         
  -1   1  11        297.81        291.14         4.51 o                         
   1   1  11        460.38        449.30         6.61 o                         
   3   1  11          1.45          1.22         1.31 o                         
   5   1  11        189.35        180.87         5.20 o                         
   7   1  11        111.21         97.32         6.33 o                         
   9   1  11          1.66         -1.05         1.64 o                         
 -20   2  11         72.61         85.35         5.22 o                         
 -18   2  11        163.47        170.36         5.09 o                         
 -16   2  11        250.32        240.85         5.64 o                         
 -14   2  11        750.53        738.97        11.01 o                         
 -12   2  11        167.58        137.02         3.82 o                         
 -10   2  11         16.47         17.10         1.80 o                         
  -8   2  11        312.21        383.28         5.26 o                         
  -6   2  11        267.38        293.69         4.05 o                         
  -4   2  11        764.19        691.69         6.83 o                         
  -2   2  11        510.67        495.23         6.19 o                         
   0   2  11       1833.87       1768.50        15.87 o                         
   2   2  11        132.93        134.84         3.35 o                         
   4   2  11        929.39        907.35        11.04 o                         
   6   2  11        327.71        315.49         7.17 o                         
   8   2  11         32.53         42.33         3.23 o                         
  10   2  11        141.42        173.71        11.72 o                         
 -19   3  11          0.33         -0.07         1.70 o                         
 -17   3  11          3.13          4.93         1.97 o                         
 -15   3  11        437.02        425.22         7.63 o                         
 -13   3  11        178.53        187.69         4.73 o                         
 -11   3  11         13.25         13.75         1.80 o                         
  -9   3  11        512.79        475.48         7.07 o                         
  -7   3  11        248.74        212.90         4.46 o                         
  -5   3  11        141.53        129.50         3.53 o                         
  -3   3  11          0.15         -0.91         0.91 o                         
  -1   3  11          6.23          6.66         1.28 o                         
   1   3  11        216.67        215.25         4.28 o                         
   3   3  11         51.33         40.44         2.30 o                         
   5   3  11         11.49         17.82         2.06 o                         
   7   3  11         16.92         18.82         2.54 o                         
   9   3  11         34.83         32.12         3.38 o                         
 -18   4  11          0.23          0.84         1.80 o                         
 -16   4  11         86.70         85.57         3.73 o                         
 -14   4  11         63.28         65.11         2.93 o                         
 -12   4  11         34.78         34.88         5.97 o                         
 -10   4  11         89.31         80.93         3.18 o                         
  -8   4  11        652.92        688.30         8.99 o                         
  -6   4  11         93.19         60.70         4.22 o                         
  -4   4  11          8.68         12.08         1.60 o                         
  -2   4  11         20.54         19.09         1.88 o                         
   0   4  11         27.56         30.67         2.30 o                         
   2   4  11         23.58         21.24         1.90 o                         
   4   4  11         53.66         57.59         2.76 o                         
   6   4  11        180.49        194.07         5.21 o                         
   8   4  11          5.93          3.90         1.77 o                         
 -17   5  11         55.46         58.33         4.00 o                         
 -15   5  11         11.17         11.17         2.33 o                         
 -13   5  11         23.52         21.32         2.66 o                         
 -11   5  11        217.82        202.49         6.06 o                         
  -9   5  11        126.12         92.52         3.41 o                         
  -7   5  11         10.75          5.20         1.49 o                         
  -5   5  11         35.26         25.03         2.46 o                         
  -3   5  11          0.08         -0.15         1.25 o                         
  -1   5  11         64.66         61.39         2.96 o                         
   1   5  11         56.71         58.84         3.26 o                         
   3   5  11        194.72        196.89         5.05 o                         
   5   5  11         61.24         75.48         3.22 o                         
   7   5  11         61.45         69.35         3.58 o                         
 -16   6  11         20.72         12.65         5.55 o                         
 -14   6  11          0.55          1.61         1.93 o                         
 -12   6  11         13.63         19.17         2.29 o                         
 -10   6  11          0.01         -1.01         1.32 o                         
  -8   6  11        165.14        175.55         5.29 o                         
  -6   6  11          2.03          0.15         2.14 o                         
  -4   6  11         45.88         61.11         3.42 o                         
  -2   6  11        190.80        185.20         4.88 o                         
   0   6  11          9.38         11.37         1.87 o                         
   2   6  11         35.04         35.02         2.76 o                         
   4   6  11          6.03          7.57         1.95 o                         
   6   6  11         45.42         53.93         3.84 o                         
 -13   7  11          9.19         16.16         2.73 o                         
 -11   7  11          1.38         -0.71         1.66 o                         
  -9   7  11          8.06          8.13         2.28 o                         
  -7   7  11        148.75        159.61         5.32 o                         
  -5   7  11         58.15         65.04         3.70 o                         
  -3   7  11          0.00          0.38         1.65 o                         
  -1   7  11          5.79          5.60         1.78 o                         
   1   7  11          5.76          3.66         1.89 o                         
   3   7  11         56.40         51.76         3.57 o                         
 -12   8  11        453.64        512.87        14.18 o                         
 -10   8  11        151.16        184.83         7.11 o                         
  -8   8  11          0.35         -0.32         1.88 o                         
  -6   8  11        242.16        236.71         6.95 o                         
  -4   8  11        158.20        159.97         5.63 o                         
  -2   8  11        175.71        170.89         5.90 o                         
   0   8  11         69.19         80.22         8.95 o                         
 -20   0  12        336.80        391.46        12.65 o                         
 -18   0  12         55.05         65.84         5.45 o                         
 -16   0  12         48.42         42.19         4.57 o                         
 -14   0  12       1148.68       1147.73        16.76 o                         
 -12   0  12         79.59         67.21         3.67 o                         
 -10   0  12        143.84        152.31         4.90 o                         
  -8   0  12         72.01         91.42         4.41 o                         
  -6   0  12          3.90          2.21         1.23 o                         
  -4   0  12          0.21          3.89         1.25 o                         
  -2   0  12       6733.10       6604.62        64.35 o                         
   0   0  12        296.94        281.33         8.50 o                         
   2   0  12         38.71         36.92         3.91 o                         
   4   0  12          4.10         -0.11         2.06 o                         
   6   0  12        224.89        201.49         8.40 o                         
   8   0  12         23.64         32.33         9.72 o                         
 -19   1  12          3.70          2.06         2.00 o                         
 -17   1  12        246.22        241.69         5.76 o                         
 -15   1  12        279.28        296.71         7.12 o                         
 -13   1  12        133.32        128.68         4.01 o                         
 -11   1  12        841.32        802.87        10.16 o                         
  -9   1  12        911.03        889.85         9.21 o                         
  -7   1  12          4.91          2.13         0.97 o                         
  -5   1  12        773.06        796.84         8.25 o                         
  -3   1  12         54.54         60.73         2.10 o                         
  -1   1  12        226.22        216.37         4.06 o                         
   1   1  12         42.97         45.63         3.55 o                         
   3   1  12         27.56         21.37         2.35 o                         
   5   1  12         14.42         17.56         2.40 o                         
   7   1  12         10.63         12.69         2.33 o                         
 -20   2  12         46.80         59.55         8.64 o                         
 -18   2  12        189.94        181.97         5.32 o                         
 -16   2  12          9.71         10.29         2.01 o                         
 -14   2  12       1279.25       1277.38        14.30 o                         
 -12   2  12        196.31        190.97         4.65 o                         
 -10   2  12         77.20         87.15         3.10 o                         
  -8   2  12         18.71          7.67         1.41 o                         
  -6   2  12          0.01         -0.57         0.98 o                         
  -4   2  12        107.93         99.61         3.53 o                         
  -2   2  12       2035.17       1965.75        16.38 o                         
   0   2  12        160.65        145.98         3.52 o                         
   2   2  12         47.69         43.77         2.63 o                         
   4   2  12         57.52         44.75         3.15 o                         
   6   2  12         53.54         53.03         3.75 o                         
   8   2  12         35.70         48.49         4.14 o                         
 -19   3  12         13.08         13.12         3.13 o                         
 -17   3  12          1.16         -0.93         1.62 o                         
 -15   3  12         53.67         52.96         3.16 o                         
 -13   3  12         47.37         46.43         2.84 o                         
 -11   3  12         24.28         26.88         3.07 o                         
  -9   3  12        316.14        245.48         5.03 o                         
  -7   3  12        592.40        571.11         7.90 o                         
  -5   3  12         50.65         59.99         2.57 o                         
  -3   3  12          0.19         -0.97         1.01 o                         
  -1   3  12          3.49          4.29         1.27 o                         
   1   3  12         15.95         13.38         1.95 o                         
   3   3  12         28.70         39.36         2.63 o                         
   5   3  12        206.33        212.85         6.10 o                         
   7   3  12         12.40         12.96         2.42 o                         
 -18   4  12         13.98          8.01         2.79 o                         
 -16   4  12        242.16        247.70         6.90 o                         
 -14   4  12        155.60        142.80         5.19 o                         
 -12   4  12         98.36        108.06         4.43 o                         
 -10   4  12         50.88         54.11         2.78 o                         
  -8   4  12        980.30        850.23        10.48 o                         
  -6   4  12        859.62        722.40        10.78 o                         
  -4   4  12          5.58          4.50         1.36 o                         
  -2   4  12          4.72          2.25         1.34 o                         
   0   4  12         90.35         98.72         3.49 o                         
   2   4  12         95.42         95.78         3.34 o                         
   4   4  12        375.42        384.14         7.15 o                         
   6   4  12        200.17        226.91         5.74 o                         
 -17   5  12          6.07         17.59         5.86 o                         
 -15   5  12         79.17         81.03         5.03 o                         
 -13   5  12         85.53         82.35         4.11 o                         
 -11   5  12         68.85         53.72         2.92 o                         
  -9   5  12          4.76          4.72         1.52 o                         
  -7   5  12         26.69         26.94         2.62 o                         
  -5   5  12         36.77         40.98         2.88 o                         
  -3   5  12         62.25         57.86         2.89 o                         
  -1   5  12         47.64         43.12         2.71 o                         
   1   5  12         35.10         35.30         2.61 o                         
   3   5  12         41.16         47.64         3.00 o                         
   5   5  12         80.57         88.67         4.28 o                         
   7   5  12         17.23         25.20         4.35 o                         
 -14   6  12        103.61        128.75         8.19 o                         
 -12   6  12        113.45        140.76         5.28 o                         
 -10   6  12        157.20        136.38         4.41 o                         
  -8   6  12        340.58        306.71        13.53 o                         
  -6   6  12         41.61         30.77         2.88 o                         
  -4   6  12         10.62          7.07         1.97 o                         
  -2   6  12          8.59          9.51         1.86 o                         
   0   6  12        124.01        120.52         5.38 o                         
   2   6  12         83.74         80.23         6.23 o                         
   4   6  12          7.70          9.10         2.42 o                         
 -13   7  12          0.02          4.63         4.63 o                         
 -11   7  12          2.99          8.94         2.32 o                         
  -9   7  12         68.40         79.01         4.09 o                         
  -7   7  12          0.01          0.91         1.73 o                         
  -5   7  12          6.84          4.00         2.49 o                         
  -3   7  12          9.98         16.69         2.48 o                         
  -1   7  12         43.06         39.56         3.04 o                         
   1   7  12          2.86          5.48         2.01 o                         
   3   7  12          4.75         10.49         4.94 o                         
  -6   8  12          6.39          5.86         4.01 o                         
  -4   8  12          0.00          5.25         4.32 o                         
  -2   8  12        102.31        119.40         9.87 o                         
   0   8  12         20.93         19.18         3.93 o                         
 -19   1  13         45.18         52.05         5.24 o                         
 -17   1  13        175.99        169.17         5.61 o                         
 -15   1  13         12.67         12.11         2.01 o                         
 -13   1  13          0.96         -1.32         1.32 o                         
 -11   1  13        350.45        322.26         6.80 o                         
  -9   1  13        829.10        760.39         8.51 o                         
  -7   1  13          5.55          3.71         1.17 o                         
  -5   1  13        890.59        867.25         8.33 o                         
  -3   1  13       1074.69       1079.87        13.98 o                         
  -1   1  13        132.22        128.53         4.20 o                         
   1   1  13          4.97          7.83         1.77 o                         
   3   1  13          0.41         -1.17         1.78 o                         
   5   1  13          2.17          0.62         1.77 o                         
   7   1  13        272.26        314.58         7.90 o                         
 -18   2  13         21.44         18.20         2.47 o                         
 -16   2  13        128.34        143.71         8.60 o                         
 -14   2  13        349.05        361.74         6.81 o                         
 -12   2  13          0.80          3.35         1.75 o                         
 -10   2  13         31.02         28.83         2.85 o                         
  -8   2  13        956.25        792.36         9.71 o                         
  -6   2  13        306.42        259.70         4.58 o                         
  -4   2  13         86.27         90.61         2.87 o                         
  -2   2  13        326.12        323.67         5.28 o                         
   0   2  13         31.93         29.44         2.62 o                         
   2   2  13         22.33         21.09         2.42 o                         
   4   2  13          2.71          8.17         2.04 o                         
   6   2  13          2.45          4.62         2.03 o                         
 -19   3  13          2.45          1.08         3.05 o                         
 -17   3  13        335.67        350.59         7.35 o                         
 -15   3  13          2.22         -0.93         1.85 o                         
 -13   3  13          9.11         11.61         2.27 o                         
 -11   3  13          3.04          4.10         1.85 o                         
  -9   3  13         29.82         19.35         2.03 o                         
  -7   3  13         20.30         15.32         1.87 o                         
  -5   3  13        212.79        217.74         5.33 o                         
  -3   3  13         68.29         67.47         3.34 o                         
  -1   3  13          4.72          2.98         1.30 o                         
   1   3  13        478.67        460.73         7.55 o                         
   3   3  13        292.75        311.35         9.13 o                         
   5   3  13         20.02         18.79         3.64 o                         
 -16   4  13        469.52        469.33         9.75 o                         
 -14   4  13        587.88        622.03        10.98 o                         
 -12   4  13        152.75        138.49         4.97 o                         
 -10   4  13         17.99         11.37         1.82 o                         
  -8   4  13         20.00          6.90         1.69 o                         
  -6   4  13        143.91        153.36         4.78 o                         
  -4   4  13          5.37          6.24         1.69 o                         
  -2   4  13         89.07         81.93         3.41 o                         
   0   4  13        661.11        643.47         9.30 o                         
   2   4  13         31.46         30.41         2.67 o                         
   4   4  13          2.17         -1.15         1.60 o                         
   6   4  13          0.60          2.78         4.32 o                         
 -15   5  13         46.79         57.87         4.02 o                         
 -13   5  13         15.30         13.96         2.57 o                         
 -11   5  13          0.00         -1.61         1.61 o                         
  -9   5  13          3.04          4.71         1.81 o                         
  -7   5  13          5.28          4.53         1.75 o                         
  -5   5  13         55.40         55.93         3.31 o                         
  -3   5  13         12.33         11.81         2.13 o                         
  -1   5  13        105.74         96.32         3.74 o                         
   1   5  13          0.61         -0.62         1.57 o                         
   3   5  13         43.46         44.10         3.45 o                         
   5   5  13         29.81         30.24         6.48 o                         
 -14   6  13         70.79         84.39         6.55 o                         
 -12   6  13         76.56        105.76         4.70 o                         
 -10   6  13        515.77        519.12         9.85 o                         
  -8   6  13          0.00         -0.64         1.73 o                         
  -6   6  13        105.68        111.49         4.58 o                         
  -4   6  13        269.35        269.10         8.11 o                         
  -2   6  13         71.41         78.11         4.13 o                         
   0   6  13         16.69         15.15         2.20 o                         
   2   6  13         55.14         66.86         4.04 o                         
 -13   7  13         24.73         27.46         6.79 o                         
 -11   7  13        181.15        172.47        11.42 o                         
  -9   7  13          1.99          3.68         2.02 o                         
  -7   7  13        104.95        100.58         4.61 o                         
  -5   7  13        174.83        176.59         5.85 o                         
  -3   7  13        174.69        209.82         6.36 o                         
  -1   7  13          0.10          2.16         2.84 o                         
 -18   0  14         99.60        102.81         8.79 o                         
 -16   0  14          2.32          2.16         2.62 o                         
 -14   0  14         16.17         15.86         3.38 o                         
 -12   0  14        353.26        370.41         9.42 o                         
 -10   0  14       1163.09       1073.07        15.63 o                         
  -8   0  14       1464.00       1310.35        25.30 o                         
  -6   0  14        107.70        116.56         4.53 o                         
  -4   0  14       1154.02       1164.23        19.94 o                         
  -2   0  14        991.99        982.38        18.31 o                         
   0   0  14        409.33        403.73        11.23 o                         
   2   0  14          9.13         10.34         4.78 o                         
   4   0  14         67.01         85.35         6.00 o                         
 -19   1  14         26.53         31.63         5.55 o                         
 -17   1  14         67.18         69.48         4.03 o                         
 -15   1  14         72.31         72.37         3.47 o                         
 -13   1  14        173.92        181.68         4.93 o                         
 -11   1  14        392.88        412.76         8.46 o                         
  -9   1  14         15.24         14.43         1.91 o                         
  -7   1  14         16.83         20.87         2.09 o                         
  -5   1  14        111.70        107.00         3.46 o                         
  -3   1  14         81.86         76.75         3.13 o                         
  -1   1  14          0.04          0.10         1.45 o                         
   1   1  14         51.85         54.33         3.35 o                         
   3   1  14        105.86        111.11         4.67 o                         
   5   1  14          5.61          7.48         2.22 o                         
 -18   2  14         74.02         82.70         4.07 o                         
 -16   2  14        371.41        381.72         7.50 o                         
 -14   2  14         56.52         44.97         3.39 o                         
 -12   2  14          1.51          4.67         1.77 o                         
 -10   2  14         10.32          4.60         2.15 o                         
  -8   2  14        180.17        149.16         4.10 o                         
  -6   2  14          9.25          4.85         1.69 o                         
  -4   2  14       2273.96       2298.22        18.98 o                         
  -2   2  14        575.51        570.87         8.30 o                         
   0   2  14         15.14         13.66         2.32 o                         
   2   2  14         10.63         10.36         2.11 o                         
   4   2  14        463.81        519.08        13.64 o                         
 -17   3  14        711.10        734.82        12.64 o                         
 -15   3  14         15.01         17.23         2.63 o                         
 -13   3  14          0.08         -0.97         1.72 o                         
 -11   3  14         25.62         27.76         2.77 o                         
  -9   3  14          3.97          7.06         1.88 o                         
  -7   3  14        305.58        302.10         6.65 o                         
  -5   3  14       1410.38       1369.94        16.44 o                         
  -3   3  14        111.22        105.93         4.14 o                         
  -1   3  14         61.39         61.12         2.79 o                         
   1   3  14         43.59         40.36         3.21 o                         
   3   3  14         88.20         92.64         4.38 o                         
   5   3  14         95.82        126.50        10.49 o                         
 -16   4  14        196.89        174.93         9.08 o                         
 -14   4  14          1.51          5.58         2.18 o                         
 -12   4  14          0.09          0.88         2.12 o                         
 -10   4  14         28.15         30.15         2.85 o                         
  -8   4  14         10.05          5.61         1.84 o                         
  -6   4  14         13.24         11.31         2.40 o                         
  -4   4  14        205.25        199.97         5.63 o                         
  -2   4  14          3.05          3.71         1.60 o                         
   0   4  14         80.18         76.40         3.48 o                         
   2   4  14        244.08        228.19         6.39 o                         
   4   4  14        224.91        244.98        13.88 o                         
 -15   5  14          6.22         14.50         5.55 o                         
 -13   5  14          0.20         -1.47         1.78 o                         
 -11   5  14          1.05         -1.62         1.62 o                         
  -9   5  14          1.08         -0.21         2.32 o                         
  -7   5  14          7.83          6.85         2.32 o                         
  -5   5  14        200.32        217.35         7.93 o                         
  -3   5  14         35.41         47.47         3.27 o                         
  -1   5  14         71.55         67.03         3.41 o                         
   1   5  14        229.11        232.79         6.34 o                         
   3   5  14          4.04          5.86         4.63 o                         
 -14   6  14        111.96        132.98        10.49 o                         
 -12   6  14         69.15         78.74         5.10 o                         
 -10   6  14         75.56         76.13         4.12 o                         
  -8   6  14        117.35        106.74         4.69 o                         
  -6   6  14         65.27         71.04         6.34 o                         
  -4   6  14         49.75         58.63         3.81 o                         
  -2   6  14        609.71        650.02        11.41 o                         
   0   6  14         55.53         62.88         3.93 o                         
 -11   7  14         80.26         82.69         8.33 o                         
  -9   7  14         85.68        124.65        10.18 o                         
  -7   7  14          4.42          4.94         4.32 o                         
 -19   1  15          0.82          2.47         4.01 o                         
 -17   1  15        131.43        147.09         5.92 o                         
 -15   1  15         30.03         32.18         3.07 o                         
 -13   1  15          7.74          8.11         2.12 o                         
 -11   1  15        387.79        359.54         7.66 o                         
  -9   1  15         56.51         46.56         3.27 o                         
  -7   1  15        112.28         97.99         4.04 o                         
  -5   1  15         31.29         27.65         2.33 o                         
  -3   1  15        112.36        111.22         4.32 o                         
  -1   1  15         23.21         27.18         2.95 o                         
   1   1  15        243.96        272.98         6.90 o                         
   3   1  15          0.11         -0.28         1.68 o                         
 -16   2  15        435.63        475.41        10.67 o                         
 -14   2  15         28.15         38.90         3.39 o                         
 -12   2  15         13.34         16.73         2.53 o                         
 -10   2  15         16.37         19.42         2.44 o                         
  -8   2  15         76.91         79.79         4.84 o                         
  -6   2  15        212.57        227.51         5.80 o                         
  -4   2  15       1066.71       1096.27        12.62 o                         
  -2   2  15         32.02         33.90         2.96 o                         
   0   2  15          1.94          3.30         1.85 o                         
   2   2  15         56.74         71.84         4.04 o                         
   4   2  15          6.89          6.48         4.63 o                         
 -17   3  15        159.81        181.42        12.96 o                         
 -15   3  15          4.93          3.03         2.10 o                         
 -13   3  15          7.24          8.02         2.19 o                         
 -11   3  15         35.62         26.62         2.85 o                         
  -9   3  15         82.43         77.97         4.45 o                         
  -7   3  15        266.93        270.00         6.50 o                         
  -5   3  15        460.20        422.80         8.12 o                         
  -3   3  15         25.61         26.35         2.42 o                         
  -1   3  15        179.37        178.97         6.91 o                         
   1   3  15         42.74         40.15         3.39 o                         
   3   3  15          0.02         -2.50         2.50 o                         
 -14   4  15        346.97        386.12         8.91 o                         
 -12   4  15        260.97        277.77         7.16 o                         
 -10   4  15          0.55         -1.66         2.36 o                         
  -8   4  15         67.55         68.25         4.10 o                         
  -6   4  15         11.24          8.55         2.15 o                         
  -4   4  15       1471.45       1521.56        23.38 o                         
  -2   4  15        185.55        195.85         5.18 o                         
   0   4  15        142.58        145.03         6.05 o                         
   2   4  15         49.20         43.20         7.10 o                         
 -13   5  15          8.78         10.24         2.56 o                         
 -11   5  15          7.42          6.46         3.20 o                         
  -9   5  15          0.25         -1.63         1.63 o                         
  -7   5  15        166.74        169.42         5.57 o                         
  -5   5  15          2.77         13.29         2.99 o                         
  -3   5  15         52.88         58.75         3.80 o                         
  -1   5  15        114.77        121.04         6.10 o                         
   1   5  15        154.35        166.01         8.29 o                         
 -10   6  15         33.73         39.18         6.48 o                         
  -8   6  15        168.56        193.78         6.19 o                         
  -6   6  15         20.27         21.88         2.88 o                         
  -4   6  15        308.09        368.33         9.79 o                         
 -18   0  16         34.33         32.40         6.79 o                         
 -16   0  16         28.84         40.56         5.12 o                         
 -14   0  16          4.26          6.48         4.01 o                         
 -12   0  16         20.58         31.78         6.17 o                         
 -10   0  16          9.56          0.62         2.62 o                         
  -8   0  16        215.76        239.08         8.83 o                         
  -6   0  16         78.46         88.86         8.33 o                         
  -4   0  16         14.61         13.51         3.05 o                         
  -2   0  16          1.99          5.59         2.89 o                         
   0   0  16         66.27         59.77         5.44 o                         
   2   0  16        344.70        405.35        14.35 o                         
 -17   1  16         73.19         99.97         9.87 o                         
 -15   1  16          0.77          2.23         2.37 o                         
 -13   1  16          5.80          4.94         2.02 o                         
 -11   1  16          8.51          8.87         2.25 o                         
  -9   1  16         73.08         74.81         4.50 o                         
  -7   1  16          1.51          1.55         2.07 o                         
  -5   1  16          1.75          3.90         2.10 o                         
  -3   1  16          0.56         -0.23         1.61 o                         
  -1   1  16          0.13         -0.11         1.73 o                         
   1   1  16         27.81         29.71         3.12 o                         
 -16   2  16        469.56        580.53        16.61 o                         
 -14   2  16         96.30        109.93         4.94 o                         
 -12   2  16         89.52         80.45         5.34 o                         
 -10   2  16        576.42        560.53         9.98 o                         
  -8   2  16         17.15         19.51         2.84 o                         
  -6   2  16          0.47          1.22         1.98 o                         
  -4   2  16          7.81          8.18         2.94 o                         
  -2   2  16         54.06         54.03         3.58 o                         
   0   2  16          4.83          4.64         2.02 o                         
   2   2  16        118.08        154.47        11.11 o                         
 -15   3  16         51.82         58.21         4.12 o                         
 -13   3  16         34.37         35.00         3.36 o                         
 -11   3  16         76.87         75.26         4.20 o                         
  -9   3  16         97.19        102.63        10.72 o                         
  -7   3  16         21.56         28.11         2.91 o                         
  -5   3  16         12.51         25.13         2.76 o                         
  -3   3  16         70.51         68.63         9.87 o                         
  -1   3  16          2.93          1.59         2.25 o                         
   1   3  16         45.42         61.71         7.71 o                         
 -14   4  16         23.74         31.87         3.86 o                         
 -12   4  16          6.66          8.12         2.71 o                         
 -10   4  16          0.03          1.51         2.30 o                         
  -8   4  16         20.74         25.25         2.84 o                         
  -6   4  16        732.70        700.74        11.56 o                         
  -4   4  16         51.13         32.62         3.16 o                         
  -2   4  16         29.11         28.48         7.87 o                         
   0   4  16          8.26          1.85         4.01 o                         
 -11   5  16         11.26         20.36         6.17 o                         
  -9   5  16          2.88          1.47         2.46 o                         
  -7   5  16        483.46        477.51         9.63 o                         
  -5   5  16        230.55        264.31         8.23 o                         
  -3   5  16         85.40         88.77         6.21 o                         
  -1   5  16        123.94        136.06        10.80 o                         
 -15   1  17          7.46         10.34         2.93 o                         
 -13   1  17        136.97        122.60        13.11 o                         
 -11   1  17          2.33          2.15         2.54 o                         
  -9   1  17         24.92         26.38         4.35 o                         
  -7   1  17          0.61          0.62         3.70 o                         
  -5   1  17          6.76          1.16         2.04 o                         
  -3   1  17         28.27         22.17         2.69 o                         
  -1   1  17        226.01        245.58         6.89 o                         
 -14   2  17         49.55         49.99         4.50 o                         
 -12   2  17         14.89         14.54         3.06 o                         
 -10   2  17          2.72          3.97         2.94 o                         
  -8   2  17        155.24        165.14         8.07 o                         
  -6   2  17         94.26        103.87         5.70 o                         
  -4   2  17         25.35         28.08         4.63 o                         
  -2   2  17          1.93          2.78         2.00 o                         
   0   2  17          0.30          0.21         2.89 o                         
 -13   3  17        199.44        188.76         6.35 o                         
 -11   3  17          7.40          2.49         2.54 o                         
  -9   3  17          0.66          2.79         2.48 o                         
  -7   3  17        125.45        156.50         6.35 o                         
  -5   3  17        138.40        167.48         6.64 o                         
  -3   3  17         11.99          6.55         3.11 o                         
  -1   3  17        184.25        194.07        12.03 o                         
 -14   4  17         32.17         37.33         7.40 o                         
 -12   4  17         13.56         14.50         5.25 o                         
 -10   4  17         68.97         95.80         5.63 o                         
  -8   4  17         35.08         39.42         4.15 o                         
  -6   4  17        527.24        580.17        12.17 o                         
  -4   4  17        366.25        448.93        13.30 o                         
  -7   5  17        321.33        319.03        15.43 o                         
 -14   0  18          0.01          2.47         4.94 o                         
 -12   0  18        533.96        544.87        21.60 o                         
 -10   0  18        188.18        216.59        12.96 o                         
  -8   0  18          9.60          2.78         4.01 o                         
  -6   0  18        268.35        320.26        15.43 o                         
  -4   0  18         46.86         45.52         5.34 o                         
  -2   0  18         54.34         49.37         8.02 o                         
 -13   1  18         29.45         34.44         5.02 o                         
 -11   1  18         17.64         21.84         4.36 o                         
  -9   1  18         56.77         71.96         5.78 o                         
  -7   1  18         50.19         57.08         7.71 o                         
  -5   1  18          1.49          1.23         4.01 o                         
  -3   1  18          1.03          0.90         1.96 o                         
 -14   2  18         16.78         16.24         3.61 o                         
 -12   2  18          3.57          0.77         3.05 o                         
 -10   2  18          5.79          6.39         3.33 o                         
  -8   2  18         87.96         97.24         6.98 o                         
  -6   2  18         24.49         39.49         7.10 o                         
  -4   2  18          2.43          5.86         4.32 o                         
  -2   2  18         10.99         10.80         5.25 o                         
 -11   3  18          0.00         -1.85         4.01 o                         
  -9   3  18          1.20          3.39         4.63 o                         
  -7   3  18         98.75        133.90        11.11 o                         
  -5   3  18         55.54         66.34         8.64 o                         
  -8   4  18         29.28         30.55         6.48 o                         
 -11   1  19          8.72          9.26         5.25 o                         
  -9   1  19        198.22        249.61        14.19 o                         
                                                                                
